# Supplementary material for: Ciguatera in the Indian Ocean with Special Insights on the Arabian Sea and Adjacent Gulf and Seas: A Review
Source: Toxins (Basel). 2021 Jul 27;13(8):525. doi: 10.3390/toxins13080525 (PMC8402595; doi:10.3390/toxins13080525)
Supplement: Supplementary file 1 [file toxins-13-00525-s001.zip]

Archive with 1 entries (1 files):
- toxins-1305511-supplementary.xlsx
