# Supplementary material for: Ciguatera in the Indian Ocean with Special Insights on the Arabian Sea and Adjacent Gulf and Seas: A Review
Source: Toxins (Basel). 2021 Jul 27;13(8):525. doi: 10.3390/toxins13080525 (PMC8402595; doi:10.3390/toxins13080525)
Supplement: Supplementary file 1 [file toxins-13-00525-s001.zip › toxins-1305511-supplementary.xlsx]

## Sheet: Sheet 1
Table 1
	NCBI Search filters = Gambierdiscus, D8-D10 region of large subunit (LSU) of ribosomal RNA
	Total number of sequences downloaded = 345 in fasta format
	A combined fasta file of all the sequences was uploaded on ClustalW https://www.ebi.ac.uk/Tools/msa/clustalw2/
	Multiple alignments were done keeping the default parameters and the iterations set at 5.
	A neighbour doing tree was obtained based on the multiple alignments
	Percent Identity Matrix was calculated and imported into the excel sheet
	The NJ tree was exported in .newick format and uploaded in the SplitsTree5 software to obtain a split decomposition network of all the Gambierdiscus species. All the parameters were kept as described in Al Salameen et al 2018 and Al Salameen et al., 2020.

## Sheet: Sheet 2
Supplementary Table: Metadata and percent identity matrix of 345 Gambierdiscus sequences downloaded from NCBI and aligned using Clustal W2.1
Species	Region	Island/Country	Strain	Isolated by	NCBI Accession	Percent Identity Matrix- created by Clustal2.1
						MN999499.1	EU498014.1	EU498011.1	EU770660.2	KY062663.1	KU674343.1	MT379471.1	EU498033.1	EU498031.1	EU498034.1	EU498028.1	EU498032.1	EU498030.1	EU498029.1	KY782638.1	EU770671.2	EU770672.2	KY782642.1	KY782637.1	KY782644.1	KY782641.1	KY782640.1	KY782643.1	KY782639.1	KY782645.1	EU770677.2	GU968502.1	GU968507.1	GU968508.1	GU968511.1	GU968501.1	GU968510.1	GU968509.1	GU968503.1	GU968500.1	GU968499.1	KU674344.1	KU674342.1	MT765082.1	MT765081.1	MT765084.1	MT765083.1	KU558926.1	MT765085.1
Gambierdiscus caribaeus	North Atlantic	Tayrona National Natural Park, Colombia	MYZ0001	Aretaga et al. unpin	MN999499.1	100	40.68	39.92	41.26	40.8	41.2	41.91	41.55	41.11	41.62	41.49	41.24	41.37	41.37	42.07	41.62	41.62	41.12	41.5	41.24	41.12	41.12	41.24	41.24	41.24	42.13	41.63	41.9	42.14	42.14	42.14	42.27	42.27	42.14	42.02	41.84	41.42	41.49	41.31	40.98	41.3	41.85	41.82	41.06
Gambierdiscus pacificus	North Atlantic	Cala Barril, Menorca, Balearic Islands, Spain	HO-91_1	Litaker et al., 2010	EU498014.1	40.68	100	98.44	88.98	88.97	89.02	86.31	88.9	88.8	89.14	89.02	88.91	88.91	88.91	89.05	88.52	88.88	88.88	88.88	89.1	88.99	88.99	88.88	89.1	89.1	88.17	88.1	88.42	88.42	88.31	88.42	88.64	88.64	88.53	87.53	87.76	90.54	90.54	90.46	88.53	90.09	90.28	88.41	88.62
Gambierdiscus pacificus	North Pacific	Majuro, Marshall Islands, Micronesia	HO-91_2	Litaker et al., 2010	EU498011.1	39.92	98.44	100	88.53	88.47	88.56	85.89	88.47	88.37	88.7	88.59	88.48	88.48	88.48	88.67	88.07	88.43	88.43	88.43	88.66	88.55	88.55	88.43	88.66	88.66	87.72	87.62	87.98	88.09	87.87	87.98	88.2	88.2	88.09	87.19	87.43	90.1	90.1	89.45	87.92	89.47	89.92	88.08	88.15
Gambierdiscus sp.	South Pacific	Heron Island, Australia	A213	Richlen et al., 2008	EU770660.2	41.26	88.98	88.53	100	99.12	99.07	93.63	95.57	95.35	95.69	95.58	95.46	95.46	95.46	96.46	95.09	95.77	95.66	95.55	95.66	95.66	95.66	95.55	95.77	95.77	93.24	93.17	93.18	93.18	93.06	93.18	93.4	93.4	93.29	92.06	92.18	92.94	92.94	93.84	90.63	92.12	92.88	90.49	90.85
Gambierdiscus honu	South Pacific	Kermadec Islands, NewZealand	CAWD242	Rhodes et al., 2017	KY062663.1	40.8	88.97	88.47	99.12	100	99.87	95.86	95.32	95.07	95.45	95.32	95.45	95.32	95.32	96.35	95.32	95.2	95.32	95.2	95.32	95.45	95.45	95.2	95.45	95.45	92.77	92.51	92.64	92.64	92.64	92.64	92.89	92.89	92.89	91.88	92.02	93.27	93.27	93.55	92.38	91.98	92.62	92.5	93.39
Gambierdiscus honu	South Pacific	Cook Islands, Rarotonga	CAWD233	Rhodes et al., 2017	KU674343.1	41.2	89.02	88.56	99.07	99.87	100	94.62	95.22	95.1	95.45	95.34	95.22	95.22	95.22	96.14	95.34	95.22	95.34	95.22	95.34	95.34	95.34	95.22	95.45	95.45	92.51	92.47	92.62	92.62	92.51	92.62	92.86	92.86	92.74	91.69	91.81	92.37	92.37	93.7	90.51	91.99	92.75	91.22	90.49
Gambierdiscus belizeanus	North Atlantic	Charco Azul, El Hierro, Spain	IRTA-SMM-17-421	Tudo et al., 2020	MT379471.1	41.91	86.31	85.89	93.63	95.86	94.62	100	96.28	96.15	96.28	96.28	96.28	96.28	96.28	96.94	96.41	96.41	96.41	96.15	96.28	96.41	96.55	96.41	96.41	96.55	90.91	92.95	90.93	90.8	90.67	90.8	91.07	91.07	91.07	90.79	90.67	90.52	90.52	95.16	90.84	92.6	93.34	89.89	91.49
Gambierdiscus belizeanus	North Atlantic	St. Barthelemy Island, Caribbean Sea	CCMP401; NOAA17	Litaker et al., 2010	EU498033.1	41.55	88.9	88.47	95.57	95.32	95.22	96.28	100	99.23	99.45	99.45	99.34	99.34	99.34	98.97	98.76	99.21	99.21	99.21	99.33	99.44	99.33	99.21	99.44	99.44	92.96	92.99	92.95	92.84	92.84	92.95	93.17	93.17	93.17	92.07	92.19	92.78	92.78	94.64	91.34	92.71	93.6	91.2	91.41
Gambierdiscus belizeanus	North Atlantic	St. Barthelemy Island, Caribbean Sea	NOAA15_5	Litaker et al., 2010	EU498031.1	41.11	88.8	88.37	95.35	95.07	95.1	96.15	99.23	100	99.34	99.34	99.23	99.23	99.23	98.84	98.65	98.99	99.1	99.1	99.22	99.22	99.22	99.1	99.33	99.33	92.52	92.53	92.52	92.41	92.41	92.52	92.74	92.74	92.74	91.64	91.76	92.56	92.56	94.07	90.86	92.35	93.09	90.99	91.18
Gambierdiscus belizeanus	North Atlantic	St. Barthelemy Island, Caribbean Sea	NOAA2_1_5	Litaker et al., 2010	EU498034.1	41.62	89.14	88.7	95.69	95.45	95.45	96.28	99.45	99.34	100	99.56	99.45	99.45	99.45	98.97	99.33	99.22	99.33	99.33	99.44	99.44	99.44	99.33	99.55	99.55	92.86	92.88	92.85	92.74	92.74	92.85	93.07	93.07	93.07	91.97	92.09	92.9	92.9	94.5	91.23	92.72	93.48	91.32	91.53
Gambierdiscus belizeanus	North Atlantic	St. Barthelemy Island, Caribbean Sea	NOAA15_1	Litaker et al., 2010	EU498028.1	41.49	89.02	88.59	95.58	95.32	95.34	96.28	99.45	99.34	99.56	100	99.45	99.45	99.45	98.97	98.88	99.22	99.33	99.33	99.44	99.44	99.44	99.33	99.55	99.55	92.74	92.76	92.74	92.63	92.63	92.74	92.96	92.96	92.96	91.86	91.98	92.78	92.78	94.36	91.11	92.6	93.35	91.21	91.42
Gambierdiscus belizeanus	North Atlantic	St. Barthelemy Island, Caribbean Sea	NOAA16_3	Litaker et al., 2010	EU498032.1	41.24	88.91	88.48	95.46	95.45	95.22	96.28	99.34	99.23	99.45	99.45	100	99.56	99.56	99.1	98.77	99.1	99.22	99.22	99.33	99.33	99.55	99.22	99.44	99.44	92.63	92.88	92.63	92.52	92.52	92.63	92.85	92.85	92.85	91.75	91.87	92.67	92.67	94.5	91.35	92.72	93.48	91.1	91.65
Gambierdiscus belizeanus	North Atlantic	St. Barthelemy Island, Caribbean Sea	NOAA15_6	Litaker et al., 2010	EU498030.1	41.37	88.91	88.48	95.46	95.32	95.22	96.28	99.34	99.23	99.45	99.45	99.56	100	100	99.1	98.77	99.1	99.22	99.22	99.33	99.33	99.55	99.22	99.44	99.44	92.74	92.88	92.74	92.63	92.63	92.74	92.96	92.96	92.96	91.86	91.98	92.67	92.67	94.5	91.11	92.6	93.35	91.1	91.53
Gambierdiscus belizeanus	North Atlantic	St. Barthelemy Island, Caribbean Sea	NOAA15_4	Litaker et al., 2010	EU498029.1	41.37	88.91	88.48	95.46	95.32	95.22	96.28	99.34	99.23	99.45	99.45	99.56	100	100	99.1	98.77	99.1	99.22	99.22	99.33	99.33	99.55	99.22	99.44	99.44	92.74	92.88	92.74	92.63	92.63	92.74	92.96	92.96	92.96	91.86	91.98	92.67	92.67	94.5	91.11	92.6	93.35	91.1	91.53
Gambierdiscus belizeanus	Indian Ocean	Red Sea, Indian Ocean, Saudi Arabia	RS2_B6	Catania et al., 2017	KY782638.1	42.07	89.05	88.67	96.46	96.35	96.14	96.94	98.97	98.84	98.97	98.97	99.1	99.1	99.1	100	98.23	99.12	99.12	98.86	98.99	99.12	99.24	99.12	99.12	99.24	93.73	93.94	93.78	93.65	93.53	93.65	93.91	93.91	93.91	93.14	93.02	93.27	93.27	95.67	91.37	93.12	93.86	90.51	91.7
Gambierdiscus belizeanus	North Atlantic	St. Barthelemy Island, Caribbean Sea	CCMP399	Richlen et al., 2008	EU770671.2	41.62	88.52	88.07	95.09	95.32	95.34	96.41	98.76	98.65	99.33	98.88	98.77	98.77	98.77	98.23	100	98.57	98.68	98.68	98.79	98.79	98.79	98.68	98.9	98.9	92.87	92.9	92.69	92.58	92.58	92.69	92.91	92.91	92.91	91.92	92.04	92.56	92.56	94.36	91.11	92.6	93.35	90.81	91.42
Gambierdiscus belizeanus	North Atlantic	St. Barthelemy Island, Caribbean Sea	CCMP401	Richlen et al., 2008	EU770672.2	41.62	88.88	88.43	95.77	95.2	95.22	96.41	99.21	98.99	99.22	99.22	99.1	99.1	99.1	99.12	98.57	100	99.01	99.01	99.12	99.12	99.12	99.01	99.23	99.23	93.1	93.13	93.03	92.92	92.92	93.03	93.25	93.25	93.25	92.26	92.38	93.13	93.13	94.65	91.23	92.72	93.48	90.93	91.53
Gambierdiscus belizeanus	Indian Ocean	Red Sea, Indian Ocean, Saudi Arabia	RS2_B7	Catania et al., 2017	KY782642.1	41.12	88.88	88.43	95.66	95.32	95.34	96.41	99.21	99.1	99.33	99.33	99.22	99.22	99.22	99.12	98.68	99.01	100	99.34	99.45	99.45	99.45	99.34	99.56	99.56	92.87	92.9	92.81	92.7	92.7	92.81	93.03	93.03	93.03	92.04	92.15	92.9	92.9	94.07	90.86	92.35	93.09	90.71	91.18
Gambierdiscus belizeanus	Indian Ocean	Red Sea, Indian Ocean, Saudi Arabia	RS2_B2	Catania et al., 2017	KY782637.1	41.5	88.88	88.43	95.55	95.2	95.22	96.15	99.21	99.1	99.33	99.33	99.22	99.22	99.22	98.86	98.68	99.01	99.34	100	99.45	99.45	99.45	99.34	99.56	99.56	92.87	92.9	92.81	92.7	92.7	92.81	93.03	93.03	93.03	92.04	92.15	92.9	92.9	94.07	90.86	92.35	93.09	90.71	91.18
Gambierdiscus belizeanus	Indian Ocean	Red Sea, Indian Ocean, Saudi Arabia	RS3_B7	Catania et al., 2017	KY782644.1	41.24	89.1	88.66	95.66	95.32	95.34	96.28	99.33	99.22	99.44	99.44	99.33	99.33	99.33	98.99	98.79	99.12	99.45	99.45	100	99.56	99.56	99.45	99.67	99.67	92.98	93.02	92.92	92.81	92.81	92.92	93.14	93.14	93.14	92.15	92.27	93.02	93.02	94.21	90.99	92.47	93.22	90.82	91.3
Gambierdiscus belizeanus	Indian Ocean	Red Sea, Indian Ocean, Saudi Arabia	RS2_C6	Catania et al., 2017	KY782641.1	41.12	88.99	88.55	95.66	95.45	95.34	96.41	99.44	99.22	99.44	99.44	99.33	99.33	99.33	99.12	98.79	99.12	99.45	99.45	99.56	100	99.56	99.45	99.67	99.67	93.1	93.13	92.92	92.81	92.81	92.92	93.14	93.14	93.14	92.15	92.27	93.13	93.13	94.36	91.11	92.6	93.35	90.93	91.3
Gambierdiscus belizeanus	Indian Ocean	Red Sea, Indian Ocean, Saudi Arabia	RS2_C2	Catania et al., 2017	KY782640.1	41.12	88.99	88.55	95.66	95.45	95.34	96.55	99.33	99.22	99.44	99.44	99.55	99.55	99.55	99.24	98.79	99.12	99.45	99.45	99.56	99.56	100	99.45	99.67	99.67	92.98	93.13	92.92	92.81	92.81	92.92	93.14	93.14	93.14	92.15	92.27	93.02	93.02	94.36	91.11	92.6	93.35	90.82	91.53
Gambierdiscus belizeanus	Indian Ocean	Red Sea, Indian Ocean, Saudi Arabia	RS2_C9	Catania et al., 2017	KY782643.1	41.24	88.88	88.43	95.55	95.2	95.22	96.41	99.21	99.1	99.33	99.33	99.22	99.22	99.22	99.12	98.68	99.01	99.34	99.34	99.45	99.45	99.45	100	99.56	99.78	92.87	92.9	92.81	92.7	92.7	92.81	93.03	93.03	93.03	92.04	92.15	92.9	92.9	94.07	90.86	92.35	93.09	90.71	91.18
Gambierdiscus belizeanus	Indian Ocean	Red Sea, Indian Ocean, Saudi Arabia	RS2_B10	Catania et al., 2017	KY782639.1	41.24	89.1	88.66	95.77	95.45	95.45	96.41	99.44	99.33	99.55	99.55	99.44	99.44	99.44	99.12	98.9	99.23	99.56	99.56	99.67	99.67	99.67	99.56	100	99.78	93.1	93.13	93.03	92.92	92.92	93.03	93.25	93.25	93.25	92.26	92.38	93.13	93.13	94.36	91.11	92.6	93.35	90.93	91.42
Gambierdiscus belizeanus	Indian Ocean	Red Sea, Indian Ocean, Saudi Arabia	RS3_B8	Catania et al., 2017	KY782645.1	41.24	89.1	88.66	95.77	95.45	95.45	96.55	99.44	99.33	99.55	99.55	99.44	99.44	99.44	99.24	98.9	99.23	99.56	99.56	99.67	99.67	99.67	99.78	99.78	100	93.1	93.13	93.03	92.92	92.92	93.03	93.25	93.25	93.25	92.26	92.38	93.13	93.13	94.36	91.11	92.6	93.35	90.93	91.42
Gambierdiscus sp. ribotype 2	North Atlantic	Martinique, Carribean Sea	CCMP 1655	Richlen et al., 2008	EU770677.2	42.13	88.17	87.72	93.24	92.77	92.51	90.91	92.96	92.52	92.86	92.74	92.63	92.74	92.74	93.73	92.87	93.1	92.87	92.87	92.98	93.1	92.98	92.87	93.1	93.1	100	99.53	99.11	99.11	99.11	99.22	99.44	99.44	99.33	97.66	98.22	92.62	92.62	93.63	89.38	90.82	91.67	89.29	89.42
Gambierdiscus sp. ribotype 2 MVW-2010	North Atlantic	Martinique, Carribean Sea	CCMP 1655; NOAA5_8_7	Litaker et al., 2010	GU968502.1	41.63	88.1	87.62	93.17	92.51	92.47	92.95	92.99	92.53	92.88	92.76	92.88	92.88	92.88	93.94	92.9	93.13	92.9	92.9	93.02	93.13	93.13	92.9	93.13	93.13	99.53	100	99.32	99.32	99.43	99.43	99.66	99.66	99.66	98.52	99.09	92.66	92.71	93.49	89.38	90.82	91.54	88.91	90.94
Gambierdiscus sp. ribotype 2 MVW-2010	North Atlantic	Carrie Bow Cay, Belize, Spain	CCMP 1655; NOAA18_1_1	Litaker et al., 2010	GU968507.1	41.9	88.42	87.98	93.18	92.64	92.62	90.93	92.95	92.52	92.85	92.74	92.63	92.74	92.74	93.78	92.69	93.03	92.81	92.81	92.92	92.92	92.92	92.81	93.03	93.03	99.11	99.32	100	99.48	99.37	99.48	99.69	99.69	99.58	97.9	98.43	92.59	92.64	93.34	89.26	90.69	91.41	88.3	89.76
Gambierdiscus sp. ribotype 2 MVW-2010	North Atlantic	Carrie Bow Cay, Belize, Spain	NOAA18_1_2	Litaker et al., 2010	GU968508.1	42.14	88.42	88.09	93.18	92.64	92.62	90.8	92.84	92.41	92.74	92.63	92.52	92.63	92.63	93.65	92.58	92.92	92.7	92.7	92.81	92.81	92.81	92.7	92.92	92.92	99.11	99.32	99.48	100	99.37	99.48	99.69	99.69	99.58	97.9	98.43	92.48	92.53	93.2	89.13	90.57	91.28	88.2	89.64
Gambierdiscus sp. ribotype 2 MVW-2010	North Atlantic	Carrie Bow Cay, Belize, Spain	NOAA18_1_8	Litaker et al., 2010	GU968511.1	42.14	88.31	87.87	93.06	92.64	92.51	90.67	92.84	92.41	92.74	92.63	92.52	92.63	92.63	93.53	92.58	92.92	92.7	92.7	92.81	92.81	92.81	92.7	92.92	92.92	99.11	99.43	99.37	99.37	100	99.48	99.69	99.69	99.58	98.32	98.64	92.48	92.53	93.34	89.26	90.69	91.41	88.2	89.64
Gambierdiscus sp. ribotype 2 MVW-2010	North Atlantic	Martinique, Carribean Sea	CCMP 1655; NOAA5_8_4	Litaker et al., 2010	GU968501.1	42.14	88.42	87.98	93.18	92.64	92.62	90.8	92.95	92.52	92.85	92.74	92.63	92.74	92.74	93.65	92.69	93.03	92.81	92.81	92.92	92.92	92.92	92.81	93.03	93.03	99.22	99.43	99.48	99.48	99.48	100	99.79	99.79	99.69	98.01	98.53	92.59	92.64	93.49	89.26	90.69	91.41	88.3	89.76
Gambierdiscus sp. ribotype 2 MVW-2010	North Atlantic	Carrie Bow Cay, Belize, Spain	NOAA18_1_4	Litaker et al., 2010	GU968510.1	42.27	88.64	88.2	93.4	92.89	92.86	91.07	93.17	92.74	93.07	92.96	92.85	92.96	92.96	93.91	92.91	93.25	93.03	93.03	93.14	93.14	93.14	93.03	93.25	93.25	99.44	99.66	99.69	99.69	99.69	99.79	100	100	99.9	98.22	98.74	92.81	92.86	93.63	89.5	90.94	91.67	88.52	89.99
Gambierdiscus sp. ribotype 2 MVW-2010	North Atlantic	Carrie Bow Cay, Belize, Spain	NOAA18_1_3	Litaker et al., 2010	GU968509.1	42.27	88.64	88.2	93.4	92.89	92.86	91.07	93.17	92.74	93.07	92.96	92.85	92.96	92.96	93.91	92.91	93.25	93.03	93.03	93.14	93.14	93.14	93.03	93.25	93.25	99.44	99.66	99.69	99.69	99.69	99.79	100	100	99.9	98.22	98.74	92.81	92.86	93.63	89.5	90.94	91.67	88.52	89.99
Gambierdiscus sp. ribotype 2 MVW-2010	North Atlantic	Martinique, Carribean Sea	CCMP 1655; NOAA5_8_8	Litaker et al., 2010	GU968503.1	42.14	88.53	88.09	93.29	92.89	92.74	91.07	93.17	92.74	93.07	92.96	92.85	92.96	92.96	93.91	92.91	93.25	93.03	93.03	93.14	93.14	93.14	93.03	93.25	93.25	99.33	99.66	99.58	99.58	99.58	99.69	99.9	99.9	100	98.32	98.85	92.7	92.75	93.63	89.5	90.94	91.67	88.41	90.1
Gambierdiscus sp. ribotype 2 MVW-2010	North Atlantic	Martinique, Carribean Sea	CCMP 1655; NOAA5_8_1	Litaker et al., 2010	GU968500.1	42.02	87.53	87.19	92.06	91.88	91.69	90.79	92.07	91.64	91.97	91.86	91.75	91.86	91.86	93.14	91.92	92.26	92.04	92.04	92.15	92.15	92.15	92.04	92.26	92.26	97.66	98.52	97.9	97.9	98.32	98.01	98.22	98.22	98.32	100	99.27	91.59	91.65	93.04	88.88	90.3	91.01	87.33	89.41
Gambierdiscus sp. ribotype 2 MVW-2010	North Atlantic	Carrie Bow Cay, Belize, Spain	CCMP 1655; NOAA18_2_3	Litaker et al., 2010	GU968499.1	41.84	87.76	87.43	92.18	92.02	91.81	90.67	92.19	91.76	92.09	91.98	91.87	91.98	91.98	93.02	92.04	92.38	92.15	92.15	92.27	92.27	92.27	92.15	92.38	92.38	98.22	99.09	98.43	98.43	98.64	98.53	98.74	98.74	98.85	99.27	100	91.93	91.99	93.2	89.13	90.57	91.28	87.66	89.65
Gambierdiscus cheloniae	South Pacific	Cook Islands, Rarotonga	CAWD232	Smith et al., 2014	KU674344.1	41.42	90.54	90.1	92.94	93.27	92.37	90.52	92.78	92.56	92.9	92.78	92.67	92.67	92.67	93.27	92.56	93.13	92.9	92.9	93.02	93.13	93.02	92.9	93.13	93.13	92.62	92.66	92.59	92.48	92.48	92.59	92.81	92.81	92.7	91.59	91.93	100	100	96.09	93.54	95.1	95.52	93.5	94.43
Gambierdiscus cheloniae	South Pacific	Cook Islands, Rarotonga	CAWD236	Smith et al., 2014	KU674342.1	41.49	90.54	90.1	92.94	93.27	92.37	90.52	92.78	92.56	92.9	92.78	92.67	92.67	92.67	93.27	92.56	93.13	92.9	92.9	93.02	93.13	93.02	92.9	93.13	93.13	92.62	92.71	92.64	92.53	92.53	92.64	92.86	92.86	92.75	91.65	91.99	100	100	96.09	93.54	95.1	95.52	93.21	94.43
Gambierdiscus lapillus	South Pacific	Cook Islands, Rarotonga	CAWD331	Rhodes et al unpin	MT765082.1	41.31	90.46	89.45	93.84	93.55	93.7	95.16	94.64	94.07	94.5	94.36	94.5	94.5	94.5	95.67	94.36	94.65	94.07	94.07	94.21	94.36	94.36	94.07	94.36	94.36	93.63	93.49	93.34	93.2	93.34	93.49	93.63	93.63	93.63	93.04	93.2	96.09	96.09	100	98.84	97.83	98.55	97.54	98.84
Gambierdiscus lapillus	South Pacific	Cook Islands, Rarotonga	CAWD330	Rhodes et al unpin	MT765081.1	40.98	88.53	87.92	90.63	92.38	90.51	90.84	91.34	90.86	91.23	91.11	91.35	91.11	91.11	91.37	91.11	91.23	90.86	90.86	90.99	91.11	91.11	90.86	91.11	91.11	89.38	89.38	89.26	89.13	89.26	89.26	89.5	89.5	89.5	88.88	89.13	93.54	93.54	98.84	100	97.99	98.85	94.28	96.71
Gambierdiscus lapillus	South Pacific	Cook Islands, Rarotonga	CAWD333	Rhodes et al unpin	MT765084.1	41.3	90.09	89.47	92.12	91.98	91.99	92.6	92.71	92.35	92.72	92.6	92.72	92.6	92.6	93.12	92.6	92.72	92.35	92.35	92.47	92.6	92.6	92.35	92.6	92.6	90.82	90.82	90.69	90.57	90.69	90.69	90.94	90.94	90.94	90.3	90.57	95.1	95.1	97.83	97.99	100	98.98	96.24	98.62
Gambierdiscus lapillus	South Pacific	Cook Islands, Rarotonga	CAWD332	Rhodes et al unpin	MT765083.1	41.85	90.28	89.92	92.88	92.62	92.75	93.34	93.6	93.09	93.48	93.35	93.48	93.35	93.35	93.86	93.35	93.48	93.09	93.09	93.22	93.35	93.35	93.09	93.35	93.35	91.67	91.54	91.41	91.28	91.41	91.41	91.67	91.67	91.67	91.01	91.28	95.52	95.52	98.55	98.85	98.98	100	96.68	99.1
Gambierdiscus lapillus	South Pacific	Heron Islands, Great Barrier Reef, Australia	HG4	Kretzschmar et al., 2016	KU558926.1	41.82	88.41	88.08	90.49	92.5	91.22	89.89	91.2	90.99	91.32	91.21	91.1	91.1	91.1	90.51	90.81	90.93	90.71	90.71	90.82	90.93	90.82	90.71	90.93	90.93	89.29	88.91	88.3	88.2	88.2	88.3	88.52	88.52	88.41	87.33	87.66	93.5	93.21	97.54	94.28	96.24	96.68	100	95.25
Gambierdiscus lapillus	South Pacific	Cook Islands, Rarotonga	CAWD335	Rhodes et al unpin	MT765085.1	41.06	88.62	88.15	90.85	93.39	90.49	91.49	91.41	91.18	91.53	91.42	91.65	91.53	91.53	91.7	91.42	91.53	91.18	91.18	91.3	91.3	91.53	91.18	91.42	91.42	89.42	90.94	89.76	89.64	89.64	89.76	89.99	89.99	90.1	89.41	89.65	94.43	94.43	98.84	96.71	98.62	99.1	95.25	100
Gambierdiscus lapillus	South Pacific	Cook Islands, Rarotonga	CAWD264	Rhodes et al unpin	MT765079.1	41.15	89.1	88.51	91.4	93.47	91.04	92.12	91.98	91.75	92.11	91.99	92.11	91.99	91.99	92.24	91.99	92.11	91.75	91.75	91.87	91.87	91.99	91.75	91.99	91.99	89.94	90.97	90.29	90.17	90.17	90.29	90.53	90.53	90.65	89.92	90.17	95.09	95.09	98.55	96.38	98.33	98.82	96.66	99.76
Gambierdiscus lapillus	South Pacific	Cook Islands, Rarotonga	CAWD263	Rhodes et al unpin	MT765078.1	41.12	88.78	88.19	91.07	93.35	90.71	91.87	91.65	91.42	91.78	91.66	91.9	91.78	91.78	92	91.66	91.78	91.42	91.42	91.54	91.54	91.78	91.42	91.66	91.66	89.62	90.85	89.96	89.84	89.84	89.96	90.2	90.2	90.32	89.59	89.84	94.75	94.75	98.7	96.5	98.46	98.95	96.31	99.88
Gambierdiscus lapillus	South Pacific	Cook Islands, Rarotonga	CAWD338	Rhodes et al unpin	MT765088.1	41.61	90.07	89.48	92.16	93.35	91.79	92.71	92.73	92.49	92.86	92.74	92.86	92.74	92.74	93.12	92.74	92.86	92.49	92.49	92.62	92.62	92.74	92.49	92.74	92.74	90.78	90.85	90.9	90.78	90.78	90.9	91.14	91.14	91.14	90.4	90.66	96	96	98.84	96.63	98.59	99.08	97.34	100
Gambierdiscus lapillus	South Pacific	Cook Islands, Rarotonga	CAWD336	Rhodes et al unpin	MT765086.1	41.04	88.59	88.12	90.82	93.38	90.47	91.49	91.39	91.16	91.51	91.4	91.63	91.51	91.51	91.69	91.4	91.51	91.16	91.16	91.28	91.28	91.51	91.16	91.4	91.4	89.41	90.93	89.74	89.63	89.63	89.74	89.98	89.98	90.09	89.38	89.63	94.41	94.41	98.84	96.7	98.62	99.1	95.36	100
Gambierdiscus lapillus	South Pacific	Heron Island Lagoon, Australia	UTSHI2B6	Larsson et al., 2018	MG280868.1	41.96	90.58	90.01	92.69	93.67	92.32	93.04	93.26	93.02	93.39	93.27	93.27	93.27	93.27	93.46	93.27	93.27	93.02	93.02	93.15	93.15	93.27	93.02	93.27	93.27	91.29	91.38	91.41	91.29	91.29	91.41	91.66	91.66	91.66	90.79	91.17	96.81	96.81	97.95	95.83	97.53	98.01	98.29	98.66
Gambierdiscus lapillus	South Pacific	Heron Islands, Great Barrier Reef, Australia	HG1	Kretzschmar et al., 2016	KU558925.1	42.21	90.39	89.83	92.7	93.83	92.34	92.35	93.02	92.79	93.15	93.03	93.03	93.03	93.03	93.18	93.03	93.03	92.79	92.79	92.91	93.03	93.03	92.79	93.03	93.03	91.46	91.42	90.96	90.84	90.84	90.96	91.2	91.2	91.08	90.23	90.6	96.63	96.63	97.96	95.85	97.54	98.02	98.2	97.24
Gambierdiscus lapillus	South Pacific	Heron Islands, Great Barrier Reef, Australia	HG7	Kretzschmar et al., 2016	KU558928.1	41.94	90.71	90.14	93.06	93.97	92.69	93.32	93.63	93.39	93.76	93.64	93.64	93.64	93.64	93.74	93.64	93.64	93.39	93.39	93.51	93.64	93.64	93.39	93.64	93.64	91.78	91.68	91.66	91.53	91.53	91.66	91.9	91.9	91.9	91.03	91.41	97.06	97.06	98.25	96.11	97.8	98.29	98.66	98.9
Gambierdiscus lapillus	South Pacific	Heron Islands, Great Barrier Reef, Australia	HG6	Kretzschmar et al., 2016	KU558927.1	41.11	87.85	87.15	90.07	92.88	90.02	90.47	90.52	90.3	90.65	90.53	90.53	90.53	90.53	90.16	90.53	90.53	90.3	90.3	90.42	90.42	90.53	90.3	90.53	90.53	88.55	90.7	88.66	88.54	88.54	88.66	88.89	88.89	88.77	87.83	88.19	93.76	93.76	98.26	94.88	96.49	96.93	95.28	95.71
Gambierdiscus lapillus	South Pacific	Heron Island Lagoon, Australia	UTSHI2B5	Larsson et al., 2018	MG280871.1	41.62	89.61	89.38	92.11	93.71	91.76	92.41	92.67	92.44	92.8	92.68	92.68	92.68	92.68	92.77	92.68	92.68	92.44	92.44	92.56	92.56	92.68	92.44	92.68	92.68	90.66	91.47	91.01	90.89	90.89	91.01	91.24	91.24	91.36	90.52	90.89	95.98	95.98	97.8	95.69	97.34	97.8	96.47	98.47
Gambierdiscus lapillus	South Pacific	Heron Island Lagoon, Australia	UTSHI6B5	Larsson et al., 2018	MG280867.1	41.84	90.24	89.66	92.49	93.35	92.12	93.1	93.19	92.95	93.33	93.2	93.2	93.2	93.2	93.53	93.2	93.2	92.95	92.95	93.08	93.2	93.2	93.08	93.2	93.2	91.2	91.06	91.08	90.95	90.95	91.08	91.33	91.33	91.33	90.45	90.83	96.53	96.53	97.78	95.67	97.38	97.86	98.15	98.52
Gambierdiscus balechii	North Pacific	Celebs Sea	VGO917	Fraga et al., 2016	KX268470.1	40.83	90.09	89.49	92.18	92.27	91.93	92.99	92.25	92.02	92.26	92.14	92.14	92.14	92.14	93.4	92.14	92.14	92.14	92.14	92.26	92.38	92.38	92.26	92.38	92.5	90.79	90.7	90.67	90.55	90.55	90.67	90.91	90.91	90.91	90.06	90.56	92.95	92.95	93.31	91.06	92.46	92.96	93.08	92.84
Gambierdiscus balechii	North Pacific	Celebs Sea	VGO920	Fraga et al., 2016	KX268469.1	41.79	91.43	91.1	93.4	93.56	93.15	94.11	93.46	93.11	93.47	93.35	93.35	93.35	93.35	94.52	93.35	93.35	93.35	93.35	93.47	93.59	93.59	93.47	93.59	93.71	92	91.92	91.88	91.76	91.76	91.88	92.12	92.12	92.12	91.27	91.65	94.41	94.41	94.91	92.55	93.99	94.52	94.54	94.3
Gambierdiscus balechii	North Pacific	Rawa Islands, Malaysia, the authors claim it from central and western pacific	PRGd12N	Dai et al., 2017	KY235255.1	41.18	91.42	91	92.94	93.77	93.08	91.32	93.27	93.05	93.38	93.27	93.38	93.27	93.27	93.27	92.33	92.79	92.67	92.79	92.79	93.01	92.9	92.67	92.9	92.9	91.6	90.39	90.13	90.02	90.02	90.13	90.34	90.34	90.23	89.17	89.71	93.68	93.17	94.91	92.52	93.94	94.59	90.68	92.65
Gambierdiscus balechii	North Pacific	Rawa Islands, Malaysia	PRGd30N	Dai et al., 2017	KY235254.1	41.39	91.56	91.15	93.56	93.72	93.02	91.51	93.55	93.33	93.66	93.55	93.66	93.55	93.55	94.23	93.28	93.74	93.62	93.62	93.74	93.96	93.85	93.62	93.85	93.85	92.55	92.8	92.56	92.45	92.45	92.56	92.77	92.77	92.66	91.59	92.13	94.75	94.78	95.2	92.58	94.01	94.68	91.59	92.71
Gambierdiscus scabrosus	North Pacific	Kochi, Konan City, Japan, Sea of japan	T080908_1_C1	Nishimura et al., 2013	AB765910.1	42.47	88.33	87.88	91.02	91.1	90.71	89.99	91.39	90.95	91.29	91.18	91.06	91.06	91.06	92.66	91	91.47	91.24	91.47	91.35	91.58	91.35	91.24	91.47	91.47	89.68	89.54	89.53	89.42	89.42	89.53	89.75	89.75	89.64	88.77	89	91.02	91.08	90.98	89.04	90.65	90.73	87.89	89.1
Gambierdiscus scabrosus	North Pacific	Kashwia Island, Japan, Sea of Japan	KW070922_1_C2	Nishimura et al., 2013	AB765908.1	42.21	88.79	88.11	91.25	91.36	90.95	90.12	91.62	91.18	91.52	91.4	91.29	91.29	91.29	92.79	91.23	91.7	91.47	91.7	91.58	91.81	91.58	91.47	91.7	91.7	89.91	89.78	89.75	89.64	89.64	89.75	89.97	89.97	89.86	88.99	89.22	91.25	91.31	91.13	89.29	90.91	90.99	88.11	89.34
Gambierdiscus scabrosus	North Pacific	Okinawa, Yaese Town, Gushichan, Japan, Sea of Japan	G1G	Nishimura et al., 2013	AB765912.1	41.25	88.4	87.84	91.58	91.73	91.54	92.11	90.65	90.31	90.65	90.53	90.42	90.42	90.42	94.66	90.56	90.9	90.79	90.68	90.79	91.01	90.79	90.79	90.9	90.9	89.71	89.46	89.26	89.15	89.15	89.26	89.47	89.47	89.37	88.51	88.84	91.24	91.3	91.7	89.58	90.91	91.25	88.17	89.61
Gambierdiscus scabrosus	North Pacific	Kochi, Konan City, Japan, Sea of Japan	T080908_1_C3	Nishimura et al., 2013	AB765911.1	40.59	88.62	88.06	91.42	91.6	91.3	92.11	90.84	90.62	90.95	90.84	90.73	90.73	90.73	94.75	90.5	90.96	90.85	90.74	90.85	91.07	90.85	90.85	90.96	90.96	89.54	89.53	89.63	89.52	89.52	89.63	89.85	89.85	89.74	88.86	89.2	91.16	91.16	91.85	89.46	90.78	91.12	89.17	89.61
Gambierdiscus scabrosus	North Pacific	Kochi, Kashiwa Island, Otsuki Town, Kashiwajima, Japan, Sea of japan	KW070922_1_C3	Nishimura et al., 2013	AB765909.1	41.25	88.62	88.06	91.58	91.73	91.42	92.25	90.95	90.73	91.06	90.95	90.84	90.84	90.84	94.91	90.67	91.12	91.01	90.9	91.01	91.23	91.01	91.01	91.12	91.12	89.71	89.35	89.56	89.46	89.46	89.56	89.78	89.78	89.67	88.71	89.04	91.13	91.19	91.7	89.46	90.78	91.12	88.28	89.61
Gambierdiscus toxicus	Indian Ocean		HIT91_1_6	Litaker et al., 2009	EU498025.1	40.75	89.06	88.63	90.73	91.46	91.06	89.59	89.6	89.72	89.83	89.72	89.72	89.61	89.61	91.83	89.24	89.59	89.59	89.48	89.59	89.71	89.59	89.59	89.71	89.71	88.01	88.05	88.15	88.04	88.04	88.15	88.37	88.37	88.26	87.38	87.72	91.04	91.04	91.53	89.45	90.77	91.11	89.25	89.6
Gambierdiscus toxicus	Indian Ocean		HIT91_1_1	Litaker et al., 2009	EU498023.1	40.62	88.95	88.4	90.73	91.34	90.94	89.45	89.49	89.61	89.72	89.61	89.61	89.5	89.5	91.7	89.13	89.48	89.48	89.37	89.48	89.59	89.48	89.48	89.59	89.59	87.9	87.81	88.04	87.93	87.93	88.04	88.26	88.26	88.15	87.26	87.61	91.16	91.16	91.24	89.2	90.52	90.85	89.14	89.37
Gambierdiscus toxicus	Indian Ocean	Saint-Leu ville, La Re ́union Island	REN1_4	Litaker et al., 2010	EU498027.1	40.75	88.84	88.29	90.62	91.21	90.82	89.45	89.27	89.39	89.5	89.39	89.39	89.28	89.28	91.7	89.01	89.37	89.37	89.25	89.37	89.48	89.37	89.37	89.48	89.48	87.79	87.69	87.71	87.6	87.6	87.71	87.93	87.93	87.82	86.93	87.28	91.04	91.04	91.09	89.08	90.39	90.72	89.03	89.25
Gambierdiscus toxicus	Indian Ocean	Saint-Leu ville, La Re ́union Island	REN1_3	Litaker et al., 2010	EU498024.1	40.62	89.06	88.51	90.73	91.34	90.94	89.59	89.49	89.61	89.72	89.61	89.61	89.5	89.5	91.83	89.13	89.48	89.48	89.37	89.48	89.59	89.48	89.48	89.59	89.59	87.9	87.81	87.93	87.82	87.82	87.93	88.15	88.15	88.04	87.15	87.5	91.16	91.16	91.24	89.2	90.52	90.85	89.25	89.37
Gambierdiscus toxicus	Indian Ocean		HIT91_1_3	Litaker et al., 2009	EU498022.1	40.9	89.97	89.43	91.78	92.25	91.9	90.78	90.62	90.74	90.85	90.74	90.63	90.63	90.63	93.64	90.28	90.63	90.63	90.52	90.63	90.74	90.63	90.74	90.74	90.74	89.18	89.03	89.28	89.17	89.17	89.28	89.5	89.5	89.39	88.29	88.63	91.74	91.74	91.85	89.96	91.3	91.65	89.83	90.09
Gambierdiscus toxicus	Indian Ocean		HIT91_1_4	Litaker et al., 2009	EU498020.1	41.14	90.39	89.85	91.99	92.48	92.12	90.37	90.6	90.5	90.83	90.72	90.61	90.61	90.61	92.99	90.26	90.61	90.61	90.5	90.61	90.72	90.61	90.61	90.72	90.72	89.16	89.01	89.26	89.15	89.15	89.26	89.48	89.48	89.37	88.26	88.61	92.06	92.06	92.12	90.18	91.53	91.88	90.03	90.3
Gambierdiscus pacificus	North Pacific	Moorea, Society Islands, Micronesia	CCMP1650; NOAA9_1	Litaker et al., 2010	EU498015.1	40.57	91.08	90.66	91.19	91.59	91.29	90.39	90.38	90.28	90.61	90.5	90.39	90.39	90.39	93	90.03	90.38	90.38	90.27	90.38	90.5	90.38	90.38	90.5	90.5	88.81	88.65	88.93	88.82	88.82	88.93	89.15	89.15	89.04	87.93	88.27	91.95	91.95	92.12	90.06	91.4	91.75	89.92	90.19
Gambierdiscus toxicus	South Pacific	Uvea, New Caledonia	TUR_3	Litaker et al., 2010	EU498019.1	40.36	89.37	88.83	91.53	92.1	91.65	90.11	89.15	89.05	89.38	89.27	89.16	89.16	89.16	92.73	89.92	90.27	90.27	90.16	90.27	90.38	90.27	90.27	90.38	90.38	88.7	88.53	87.58	87.47	87.47	87.58	87.8	87.8	87.69	86.59	86.93	91.95	91.95	91.97	90.06	91.4	91.75	89.36	90.19
Gambierdiscus toxicus	Indian Ocean		HIT91_1_5	Litaker et al., 2009	EU498026.1	40.44	90.29	89.75	91.09	91.86	91.42	89.97	89.83	89.74	90.07	89.96	89.96	90.07	90.07	92.21	89.48	89.83	89.83	89.72	89.83	89.94	89.83	89.83	89.94	89.94	88.37	88.31	88.5	88.38	88.38	88.5	88.72	88.72	88.61	87.72	88.07	91.17	91.17	91.69	89.83	91.16	91.51	89.26	89.96
Gambierdiscus toxicus	South Pacific	Teahupoo, Tahiti, Society Archipelago	GTT91_3	Litaker et al., 2010	EU498017.1	40.59	89.62	89.08	91.89	92.38	92.02	90.39	89.5	89.4	89.74	89.62	89.51	89.51	89.51	93	90.28	90.63	90.63	90.52	90.63	90.74	90.63	90.63	90.74	90.74	89.18	89.03	88.05	87.94	87.94	88.05	88.27	88.27	88.16	87.06	87.4	92.08	92.08	92.14	90.09	91.42	91.77	89.5	90.21
Gambierdiscus toxicus	Indian Ocean		HIT91_1_2	Litaker et al., 2009	EU498021.1	40.59	90.98	90.45	91.79	92.26	91.91	90.39	90.52	90.42	90.75	90.64	90.53	90.53	90.53	93	90.18	90.53	90.53	90.42	90.53	90.64	90.53	90.53	90.64	90.64	88.96	88.81	89.07	88.96	88.96	89.07	89.29	89.29	89.18	88.08	88.42	91.75	91.75	92.01	90.1	91.44	91.78	89.96	90.22
Gambierdiscus toxicus	South Pacific	Uvea, New Caledonia	TUR_2	Litaker et al., 2010	EU498018.1	40.7	89.94	89.4	92.11	92.62	92.24	90.52	89.6	89.5	89.83	89.72	89.61	89.61	89.61	93.13	90.38	90.73	90.73	90.62	90.73	90.85	90.73	90.73	90.85	90.85	89.28	89.14	88.15	88.04	88.04	88.15	88.37	88.37	88.26	87.15	87.5	92.19	92.19	92.27	90.32	91.67	92.02	89.71	90.43
Gambierdiscus pacificus	North Pacific	Moorea, Society Islands, Micronesia	CCMP1650; NOAA9_6	Litaker et al., 2010	EU498016.1	40.83	91.41	90.77	92.11	92.62	92.24	90.79	90.94	90.84	91.17	91.06	90.95	90.95	90.95	93.39	90.61	90.96	90.96	90.85	90.96	91.07	90.96	90.96	91.07	91.07	89.51	89.38	89.6	89.49	89.49	89.6	89.82	89.82	89.71	88.61	88.95	92.53	92.53	92.71	90.69	92.05	92.41	90.49	90.78
Gambierdiscus pacificus	North Pacific	Moorea, Society Islands, Micronesia	HO91_4	Litaker et al., 2010	EU498012.1	40.88	91.28	90.64	91.88	92.36	92	90.65	90.72	90.61	90.94	90.83	90.72	90.72	90.72	93.26	90.37	90.72	90.72	90.61	90.72	90.95	90.72	90.72	90.84	90.84	89.27	89.13	89.26	89.15	89.15	89.26	89.48	89.48	89.37	88.26	88.61	92.29	92.29	92.41	90.43	91.78	92.14	90.37	90.54
Gambierdiscus pacificus	South Pacific	Cook Islands, Rarotonga	CI11	Rhodes et al., 2017	KM219125.1	40.03	90.7	89.99	91.8	92.38	92.04	93.01	90.57	90.45	90.81	90.69	90.69	90.69	90.69	93.42	90.69	90.69	90.69	90.57	90.69	90.93	90.81	90.69	90.81	90.81	89.09	88.97	88.97	88.85	88.85	88.97	89.21	89.21	89.21	88.36	88.74	91.98	91.98	92.55	90.42	91.81	92.17	91.87	92.11
Gambierdiscus pacificus	North Pacific	Majuro, Marshall Islands, Micronesia	MJ312B	Richlen et al., 2008	EU770683.2	40.64	91.19	90.53	92.13	92.48	92.12	90.65	90.72	90.61	90.95	90.84	90.72	90.72	90.72	93.39	90.66	91	91	90.89	91	91.22	91	91	91.11	91.11	89.57	89.45	89.42	89.31	89.31	89.42	89.64	89.64	89.53	88.53	88.88	92.53	92.53	92.55	90.55	91.91	92.27	90.09	90.65
Gambierdiscus pacificus	North Pacific	Majuro, Marshall Islands, Micronesia	HO91_3	Litaker et al., 2010	EU498013.1	40.75	90.27	89.62	92.11	92.61	92.24	90.79	89.82	89.71	90.04	89.93	89.82	89.82	89.82	93.39	90.6	90.95	90.95	90.84	90.95	91.18	90.95	90.95	91.06	91.06	89.5	89.37	88.36	88.25	88.25	88.36	88.58	88.58	88.47	87.36	87.71	92.52	92.52	92.7	90.67	92.04	92.4	90.03	90.77
Gambierdiscus pacificus	South Pacific	Cook Islands, Rarotonga	CAWD213	Rhodes et al., 2017	KM219123.1	40.14	90.98	90.15	91.73	92.31	91.98	92.96	90.47	90.35	90.72	90.59	90.59	90.59	90.59	93.38	90.59	90.59	90.59	90.47	90.59	90.84	90.72	90.59	90.72	90.72	88.96	88.82	88.83	88.71	88.71	88.83	89.08	89.08	89.08	88.21	88.6	91.92	91.92	92.58	90.43	91.85	92.23	92.42	92.17
Gambierdiscus pacificus	South Pacific	Moorea, Society Islands, Micronesia	CCMP 1650	Richlen et al., 2008	EU770674.2	40.64	91.3	90.65	92.25	92.61	92.24	90.79	90.84	90.72	91.06	90.95	90.84	90.84	90.84	93.52	90.77	91.11	91.11	91	91.11	91.33	91.11	91.11	91.22	91.22	89.69	89.57	89.53	89.42	89.42	89.53	89.76	89.76	89.64	88.64	88.99	92.64	92.64	92.7	90.67	92.04	92.4	90.2	90.77
Gambierdiscus pacificus	South Pacific	Cook Islands, Rarotonga	CI10	Rhodes et al., 2017	KM219124.1	40.22	90.85	90.15	91.95	92.54	92.2	93.16	90.72	90.6	90.96	90.84	90.84	90.84	90.84	93.58	90.84	90.84	90.84	90.72	90.84	91.08	90.96	90.84	90.96	90.96	89.25	89.15	89.13	89.01	89.01	89.13	89.37	89.37	89.37	88.53	88.9	92.13	92.13	92.7	90.59	91.97	92.34	91.9	92.26
Gambierdiscus pacificus	South Pacific	Cook Islands, Rarotonga	CAWD337	Rhodes et al., 2017	MT765087.1	40.98	91.03	90.35	91.97	92.6	92.21	91.99	90.67	90.55	90.9	90.78	90.67	90.67	90.67	93.28	90.78	90.78	90.78	90.67	90.78	91.02	90.78	90.78	90.9	90.9	89.25	89.23	89.12	89.01	89.01	89.12	89.36	89.36	89.24	88.42	88.79	92.27	92.27	92.7	90.66	92.04	92.4	91.23	90.88
Gambierdiscus australes	North Atlantic	Cala Barril, Menorca, Balearic Islands, Spain	IRTACC194	Tudo et al., 2020	MT119182.1	38.74	71.05	70.9	73.1	76.31	73.12	73.98	74.23	73.8	74.03	73.91	74.03	73.8	73.8	75.2	73.55	73.81	73.58	73.58	73.81	73.81	73.7	73.81	73.81	74.04	73.8	74.37	73.31	73.08	73.2	73.42	73.42	73.42	73.42	72.48	72.85	72.88	72.88	78.71	73.61	74.81	76.39	72.51	72.5
Gambierdiscus carolinianus	North Atlantic	Bermuda Islands	BB01	Richlen et al., 2008	EU770662.2	40.61	79.38	79.42	83.16	83.31	82.27	83	82.25	82.05	82.39	82.27	82.16	82.16	82.16	85.71	82.44	82.79	82.46	82.35	82.46	82.57	82.46	82.35	82.57	82.57	82.19	82.19	81.86	81.86	81.86	82.19	82.08	82.08	81.97	80.74	81.1	81.69	81.69	83.7	80.62	81.66	82.08	80.74	79.79
Gambierdiscus carolinianus	North Atlantic	Cape Fear, North Carolina, USA	NOAA6_3	Litaker et al., 2009	EU498037.1	40.16	79.19	79.23	82.3	82.54	81.56	82.46	81.89	81.69	82.02	81.91	81.8	81.8	81.8	84.79	81.46	81.82	81.48	81.36	81.48	81.59	81.48	81.36	81.59	81.59	81.31	81.27	81.42	81.42	81.42	81.54	81.65	81.65	81.54	80.2	80.56	80.82	80.82	83.11	80	81.02	81.43	80.31	79.2
Gambierdiscus carolinianus	North Atlantic	Cape Fear, North Carolina, USA		Litaker et al., 2010	GU968506.1	40.38	79.19	79.23	82.62	82.54	81.56	82.46	81.89	81.69	82.02	81.91	81.8	81.8	81.8	85.1	81.79	82.14	81.81	81.7	81.81	81.92	81.81	81.7	81.92	81.92	81.64	82.05	82.29	82.29	82.29	82.4	82.5	82.5	82.4	81.12	81.46	81.23	81.35	83.11	80	81.02	81.43	79.65	79.2
Gambierdiscus carolinianus	North Atlantic	Cape Fear, North Carolina, USA	NOAA6_2	Litaker et al., 2010	EU498036.1	40.54	79.75	79.8	82.87	83.18	82.15	82.86	82.44	82.24	82.57	82.46	82.35	82.35	82.35	85.44	82.03	82.39	82.05	81.93	82.05	82.16	82.05	81.93	82.16	82.16	81.88	81.87	81.98	81.98	81.98	82.09	82.2	82.2	82.09	80.76	81.11	81.39	81.39	83.55	80.62	81.66	82.08	80.88	79.79
Gambierdiscus carolinianus	North Atlantic	Cape Fear, North Carolina, USA		Litaker et al., 2010	GU968505.1	40.75	79.75	79.8	83.18	83.18	82.15	82.86	82.44	82.24	82.57	82.46	82.35	82.35	82.35	85.73	82.35	82.7	82.37	82.25	82.37	82.48	82.37	82.25	82.48	82.48	82.21	82.62	82.82	82.82	82.82	82.93	83.03	83.03	82.93	81.65	81.99	81.79	81.91	83.55	80.62	81.66	82.08	80.19	79.79
Gambierdiscus carolinianus	North Atlantic	Cape Fear, North Carolina, USA	NOAA6_1	Litaker et al., 2010	EU498035.1	40.67	79.75	79.8	82.87	83.18	82.15	82.86	82.44	82.24	82.57	82.46	82.35	82.35	82.35	85.44	82.03	82.39	82.05	81.93	82.05	82.16	82.05	81.93	82.16	82.16	81.88	81.87	81.98	81.98	81.98	82.09	82.2	82.2	82.09	80.76	81.11	81.39	81.39	83.55	80.62	81.66	82.08	80.88	79.79
Gambierdiscus carolinianus	North Atlantic	Cape Fear, North Carolina, USA		Litaker et al., 2010	GU968504.1	40.88	79.75	79.8	83.18	83.18	82.15	82.86	82.44	82.24	82.57	82.46	82.35	82.35	82.35	85.73	82.35	82.7	82.37	82.25	82.37	82.48	82.37	82.25	82.48	82.48	82.21	82.62	82.7	82.7	82.7	82.8	82.91	82.91	82.8	81.53	81.87	81.79	81.91	83.55	80.62	81.66	82.08	80.19	79.79
Gambierdiscus carolinianus	North Atlantic	Canary Islands, Spain	VGO1197	Rodrigues et al., 2017	KY448346.1	39.97	78.98	78.84	83.5	83.07	83.07	85.88	82.59	82.2	82.61	82.48	82.61	82.48	82.48	86.68	82.48	82.75	82.34	82.2	82.34	82.48	82.48	82.2	82.48	82.48	82.03	81.75	81.89	81.89	81.89	82.03	82.17	82.17	82.17	80.92	81.5	82.24	82.24	83.04	81.54	81.12	81.48	82.82	82.26
Gambierdiscus carolinianus	North Atlantic	Graham’s Harbor, San Salvador, Bahamas	GHCG2-D7_3	Parsons and Richlen, 2016	KJ818271.1	40.87	79.01	79.05	82.82	82.78	81.78	82.31	81.78	81.57	81.91	81.8	81.68	81.68	81.68	85.2	81.99	82.35	82.01	81.9	82.01	82.12	82.01	81.9	82.12	82.12	81.85	81.84	81.52	81.52	81.52	81.63	81.75	81.75	81.63	80.4	80.76	81.46	81.46	82.97	80.1	81.12	81.43	80.18	79.29
Gambierdiscus carolinianus	North Atlantic	Graham’s Harbor, San Salvador, Bahamas	GHCG2-A7_1	Parsons and Richlen, 2016	KJ818266.1	40.31	78.35	78.38	82.28	82.28	81.32	81.93	81.23	81.02	81.36	81.25	81.14	81.14	81.14	84.71	81.45	81.81	81.47	81.36	81.47	81.58	81.47	81.36	81.58	81.58	81.31	81.39	80.98	80.98	80.98	81.1	81.21	81.21	81.1	79.87	80.22	80.92	80.92	82.53	79.63	80.64	81.04	79.64	78.85
Gambierdiscus carolinianus	North Atlantic	Graham’s Harbor, San Salvador, Bahamas	GHCG2-D6_4	Parsons and Richlen, 2016	KJ818270.1	40.52	79.44	79.48	82.62	82.55	81.54	82.05	81.55	81.34	81.69	81.58	81.46	81.46	81.46	85.03	81.78	82.14	81.8	81.68	81.8	81.91	81.8	81.68	81.91	81.91	81.63	81.61	81.3	81.3	81.3	81.41	81.53	81.53	81.41	80.16	80.52	81.24	81.24	82.83	79.82	80.86	81.27	79.93	79.02
Gambierdiscus carolinianus	North Atlantic	Graham’s Harbor, San Salvador, Bahamas	GHCG2-A6_2	Parsons and Richlen, 2016	KJ818265.1	40.56	78.92	78.96	82.84	82.8	81.8	82.33	81.8	81.59	81.93	81.82	81.7	81.7	81.7	85.22	82.01	82.37	82.03	81.92	82.03	82.14	82.03	81.92	82.14	82.14	81.87	81.86	81.54	81.54	81.54	81.66	81.77	81.77	81.66	80.43	80.78	81.48	81.48	83.11	80.12	81.15	81.56	80.2	79.32
Gambierdiscus carolinianus	North Atlantic	Graham’s Harbor, San Salvador, Bahamas	GHCG2-C6_1	Parsons and Richlen, 2016	KJ818268.1	40.94	79.04	79.08	82.96	82.93	81.91	82.6	81.91	81.7	82.05	81.93	81.82	81.82	81.82	85.48	82.12	82.48	82.14	82.03	82.14	82.25	82.14	82.03	82.25	82.25	81.98	81.98	81.66	81.66	81.66	81.77	81.88	81.88	81.77	80.54	80.89	81.59	81.59	83.11	80.12	81.27	81.56	80.31	79.44
Gambierdiscus carolinianus	North Atlantic	Graham’s Harbor, San Salvador, Bahamas	GHCG2-E6_1	Parsons and Richlen, 2016	KJ818272.1	40.82	78.81	78.84	82.84	82.8	81.8	82.2	81.68	81.48	81.82	81.7	81.59	81.59	81.59	85.1	81.9	82.25	81.92	81.81	81.92	82.03	81.92	81.81	82.03	82.03	81.87	81.86	81.54	81.54	81.54	81.66	81.77	81.77	81.66	80.43	80.78	81.48	81.48	83.26	80.12	81.15	81.56	80.2	79.32
Gambierdiscus carolinianus	North Atlantic	Graham’s Harbor, San Salvador, Bahamas	GHCG2-F6_4	Parsons and Richlen, 2016	KJ818273.1	40.94	78.92	78.96	82.84	82.8	81.8	82.2	81.68	81.48	81.82	81.7	81.59	81.59	81.59	85.1	81.9	82.25	81.92	81.81	81.92	82.03	81.92	81.81	82.03	82.03	81.87	81.86	81.54	81.54	81.54	81.66	81.77	81.77	81.66	80.43	80.78	81.48	81.48	83.11	80.12	81.15	81.56	80.2	79.32
Gambierdiscus carolinianus	North Atlantic	Graham’s Harbor, San Salvador, Bahamas	GHCG2-B8_1	Parsons and Richlen, 2016	KJ818267.1	40.69	78.92	78.96	82.84	82.8	81.8	82.46	81.8	81.59	81.93	81.82	81.7	81.7	81.7	85.35	82.01	82.37	82.03	81.92	82.03	82.14	82.03	81.92	82.14	82.14	81.87	81.86	81.54	81.54	81.54	81.66	81.77	81.77	81.66	80.43	80.78	81.48	81.48	83.26	80.25	81.27	81.69	80.31	79.44
Gambierdiscus carolinianus	North Atlantic	Cancun, Carribean Sea, Mexico	CM515	Richlen et al., 2008	EU770679.2	40.82	78.92	78.96	82.84	82.8	81.8	82.2	81.68	81.48	81.82	81.7	81.59	81.59	81.59	85.1	81.9	82.25	81.92	81.81	81.92	82.03	81.92	81.81	82.03	82.03	81.87	81.86	81.54	81.54	81.54	81.66	81.77	81.77	81.66	80.43	80.78	81.48	81.48	83.11	80.12	81.15	81.56	80.2	79.32
Gambierdiscus carolinianus	North Atlantic	Graham’s Harbor, San Salvador, Bahamas	GHCG2-F7_4	Parsons and Richlen, 2016	KJ818274.1	40.82	79.15	79.19	83.07	83.06	82.03	82.46	81.91	81.7	82.05	81.93	81.82	81.82	81.82	85.35	82.12	82.48	82.14	82.03	82.14	82.25	82.14	82.03	82.25	82.25	82.09	82.1	81.77	81.77	81.77	81.88	81.99	81.99	81.88	80.65	81.01	81.71	81.71	83.41	80.37	81.4	81.82	80.43	79.55
Gambierdiscus carolinianus	North Atlantic	Graham’s Harbor, San Salvador, Bahamas	GHCG2-C7_3	Parsons and Richlen, 2016	KJ818269.1	40.82	79.15	79.19	83.07	83.06	82.03	82.6	82.03	81.82	82.16	82.05	81.93	81.93	81.93	85.48	82.23	82.59	82.25	82.14	82.25	82.37	82.25	82.14	82.37	82.37	82.09	82.1	81.77	81.77	81.77	81.88	81.99	81.99	81.88	80.65	81.01	81.71	81.71	83.41	80.37	81.4	81.82	80.43	79.55
Gambierdiscus polynesiensis	South Pacific	Avatoru, Rangiroa Island, Tuamotu Archipelago	RG-92_1	Litaker et al., 2010	EU498076.1	39.06	77.34	77.36	79.95	80.18	79.26	79.65	79.62	79.42	79.64	79.53	79.42	79.42	79.42	82.35	79.01	79.27	79.38	79.15	79.27	79.38	79.27	79.15	79.38	79.38	79.28	79.52	79.35	79.35	79.24	79.35	79.57	79.57	79.46	78.56	78.81	78.83	78.83	80.77	77.46	79.05	79.42	78.57	76.9
Gambierdiscus polynesiensis	South Pacific	Mataura, Tubuai Island, Australes Archipelago	TB-92_1	Litaker et al., 2010	EU498077.1	39.79	74.49	74.49	78.62	78.69	77.88	78.63	76.95	76.64	76.98	76.86	76.75	76.75	76.75	81.38	77.46	77.71	77.6	77.48	77.6	77.71	77.6	77.71	77.71	77.71	77.36	77.51	76.33	76.33	76.33	76.44	76.56	76.56	76.44	75.65	75.9	77.15	77.15	78.77	75.75	77.43	77.65	76.46	75.27
Gambierdiscus polynesiensis	South Pacific	Avatoru, Rangiroa Island, Tuamotu Archipelago	RG-92_2	Litaker et al., 2010	EU498075.1	40.39	74.97	74.86	79.26	79.67	78.55	79.57	77.59	77.39	77.62	77.51	77.39	77.39	77.39	82.11	78.11	78.36	78.25	78.13	78.25	78.36	78.25	78.36	78.36	78.36	78.14	78.43	77.09	77.09	76.98	77.21	77.32	77.32	77.21	76.42	76.67	77.8	77.8	79.74	76.73	78.29	78.52	77.11	76.09
Gambierdiscus silvae	North Atlantic	Canary Islands, Spain	401P	Rodrigues et al., 2017	KY448365.1	40.89	78.56	78.27	81.95	82.09	82.09	85.36	80.78	80.39	80.81	80.67	80.81	80.67	80.67	85.83	80.67	80.53	80.67	80.53	80.67	80.81	80.81	80.81	80.81	80.81	79.39	79.39	79.25	79.25	79.25	79.39	79.53	79.53	79.53	78.83	79.42	81.15	81.15	81.65	80.98	80.56	80.77	82.12	81.28
Gambierdiscus sp. ribotype 1 MVW-2010	North Atlantic	Carrie Bow Cay, Belize, Spain		Litaker et al., 2010	GU968512.1	41.62	77.65	77.56	80.61	81.03	80.05	80.72	79.69	79.49	79.82	79.71	79.6	79.6	79.6	83.57	79.46	79.49	79.6	79.49	79.6	79.71	79.6	79.71	79.71	79.71	78.97	79.77	79.66	79.66	79.56	79.77	79.87	79.87	79.77	78.92	79.26	79.6	79.73	80.82	78.42	79.77	80.03	78.59	77.58
Gambierdiscus sp. ribotype 1 MVW-2010	North Atlantic	Carrie Bow Cay, Belize, Spain		Litaker et al., 2010	GU968514.1	41.8	78.14	78.05	81.36	81.75	80.71	81.23	80.07	79.87	80.2	80.09	79.98	79.98	79.98	84.18	80.2	80.22	80.34	80.22	80.34	80.45	80.34	80.45	80.45	80.45	79.71	80.53	79.85	79.85	79.74	79.96	80.06	80.06	79.96	79.1	79.45	80.34	80.47	81.64	79.11	80.48	80.75	79.31	78.24
Gambierdiscus silvae	North Atlantic	Canary Islands, Spain	VGO1355	Bravo et al., 2019	MK649614.1	41.43	77.46	77.36	80.75	81.47	80.63	83.13	79.64	79.43	79.79	79.67	79.67	79.67	79.67	83.95	79.67	79.55	79.67	79.55	79.67	79.79	79.79	79.79	79.79	79.79	78.93	79.17	78.78	78.78	78.67	78.9	79.02	79.02	78.9	78.31	78.69	79.45	79.45	81.38	78.84	80.23	80.49	80.21	79
Gambierdiscus sp. ribotype 1 MVW-2010	North Atlantic	Carrie Bow Cay, Belize, Spain		Litaker et al., 2010	GU968518.1	41.5	77.18	77.09	81.26	81.64	80.61	81.23	79	78.8	79.13	79.02	78.91	78.91	78.91	84.18	80.11	80.13	80.25	80.13	80.25	80.36	80.25	80.36	80.36	80.36	79.62	80.44	78.69	78.69	78.58	78.79	78.9	78.9	78.79	77.94	78.28	80.25	80.38	81.52	79.01	80.38	80.65	78.9	78.14
Gambierdiscus silvae	North Atlantic	Canary Islands, Spain	VGO1368	Bravo et al., 2019	MK649620.1	40.8	77.34	77.11	80.35	81.05	80.22	83.19	79.34	79.12	79.49	79.37	79.37	79.37	79.37	83.88	79.37	79.24	79.37	79.24	79.37	79.49	79.49	79.49	79.49	79.49	78.61	78.74	78.48	78.48	78.36	78.61	78.73	78.73	78.73	78.12	78.51	79.17	79.17	81.23	78.39	79.79	80.05	80.17	78.92
Gambierdiscus silvae	North Atlantic	Canary Islands, Spain	VGO1379	Bravo et al., 2019	MK649617.1	41.34	77.31	77.21	80.52	81.36	80.24	81.16	79.44	79.23	79.58	79.47	79.35	79.35	79.35	83.47	79.47	79.35	79.47	79.35	79.47	79.58	79.47	79.58	79.58	79.58	78.63	79.08	78.49	78.49	78.37	78.6	78.72	78.72	78.6	77.79	78.16	79.25	79.25	81.23	78.74	80.13	80.39	79.88	77.91
Gambierdiscus silvae	North Atlantic	Canary Islands, Spain	VGO1378	Bravo et al., 2019	MK649619.1	41.17	77.48	77.38	80.56	81.34	80.44	83.08	79.57	79.35	79.71	79.59	79.59	79.59	79.59	83.91	79.59	79.47	79.59	79.47	79.59	79.71	79.71	79.71	79.71	79.71	78.85	79.05	78.73	78.73	78.61	78.85	78.97	78.97	78.97	78.37	78.75	79.4	79.4	81.38	78.71	80.1	80.36	80.14	79.16
Gambierdiscus silvae	North Atlantic	Canary Islands, Spain	VGO1376	Bravo et al., 2019	MK649618.1	41.33	77.67	77.58	80.86	81.51	80.5	81.07	79.79	79.58	79.93	79.82	79.7	79.7	79.7	83.84	79.7	79.7	79.82	79.7	79.82	79.93	79.82	79.93	79.93	79.93	78.94	79.27	78.84	78.84	78.73	78.96	79.08	79.08	78.96	78.15	78.52	79.61	79.61	81.38	78.89	80.25	80.52	80	78.03
Gambierdiscus silvae	North Atlantic	Canary Islands, Spain	VGO1358	Bravo et al., 2019	MK649615.1	40.81	77.41	77.31	80.43	81.26	80.31	82.87	79.46	79.25	79.6	79.48	79.48	79.48	79.48	83.83	79.48	79.36	79.48	79.36	79.48	79.6	79.6	79.6	79.6	79.6	78.63	78.87	78.51	78.51	78.39	78.63	78.75	78.75	78.75	78.16	78.54	79.17	79.17	81.23	78.64	80	80.26	78.96	78.78
Gambierdiscus sp. ribotype 1 MVW-2010	North Atlantic	Carrie Bow Cay, Belize, Spain		Litaker et al., 2010	GU968519.1	41.5	77.94	77.85	81.26	81.64	80.61	81.23	79.87	79.67	80	79.89	79.78	79.78	79.78	84.18	80.11	80.13	80.25	80.13	80.25	80.36	80.25	80.36	80.36	80.36	79.62	80.39	79.57	79.57	79.47	79.68	79.79	79.79	79.68	78.83	79.17	80.25	80.38	81.52	79.01	80.38	80.65	79.07	78.14
Gambierdiscus sp. ribotype 1 MVW-2010	North Atlantic	Carrie Bow Cay, Belize, Spain		Litaker et al., 2010	GU968513.1	41.62	78.16	78.08	81.38	81.77	80.73	81.23	80.09	79.89	80.22	80.11	80	80	80	84.18	80.34	80.36	80.47	80.36	80.47	80.58	80.47	80.58	80.58	80.58	79.84	80.67	79.83	79.83	79.72	79.94	80.04	80.04	79.94	79.09	79.43	80.47	80.6	81.82	79.26	80.64	80.91	79.44	78.38
Gambierdiscus silvae	North Atlantic	Canary Islands, Spain	VGO1363	Bravo et al., 2019	MK649616.1	41.21	77.42	77.24	80.63	81.68	80.63	83.43	79.6	79.38	79.75	79.63	79.63	79.63	79.63	84.13	79.63	79.5	79.63	79.5	79.63	79.75	79.75	79.75	79.75	79.75	78.86	79.17	78.73	78.73	78.61	78.86	78.98	78.98	78.98	78.36	78.88	79.43	79.43	81.64	79.08	80.53	80.81	80.7	79.3
Gambierdiscus silvae	North Atlantic	Canary Islands, Spain	VGO 1167	Fraga et al., 2016	KJ620015.1	41.3	77.25	77.07	81.06	81.71	81.19	84.1	80.1	79.74	80.13	80	80	80	80	84.84	80	79.87	80	79.87	80	80.13	80.13	80.13	80.13	80.13	79.19	79.19	79.06	79.06	79.06	79.19	79.32	79.32	79.32	78.8	79.35	79.79	79.79	81.51	78.89	80.38	80.67	80.87	79.66
Gambierdiscus sp. ribotype 1 MVW-2010	North Atlantic	Carrie Bow Cay, Belize, Spain		Litaker et al., 2010	GU968517.1	41.5	77.72	77.63	81.04	81.39	80.38	80.97	79.64	79.44	79.78	79.67	79.56	79.56	79.56	83.93	79.89	79.91	80.02	79.91	80.02	80.13	80.02	80.13	80.13	80.13	79.39	80.21	79.41	79.41	79.3	79.51	79.62	79.62	79.51	78.66	79	80.02	80.16	81.23	78.77	80.13	80.39	79	77.91
Gambierdiscus sp. ribotype 1 MVW-2010	North Atlantic	Carrie Bow Cay, Belize, Spain		Litaker et al., 2010	GU968515.1	41.62	77.83	77.74	81.15	81.51	80.5	81.1	79.76	79.56	79.89	79.78	79.67	79.67	79.67	84.06	80	80.02	80.13	80.02	80.13	80.36	80.13	80.25	80.25	80.25	79.39	80.32	79.51	79.51	79.41	79.62	79.72	79.72	79.62	78.77	79.11	80.13	80.27	81.38	78.89	80.25	80.52	79	78.03
Gambierdiscus sp. ribotype 1 MVW-2010	North Atlantic	Carrie Bow Cay, Belize, Spain		Litaker et al., 2010	GU968516.1	41.62	77.83	77.74	81.15	81.51	80.5	81.1	79.76	79.56	79.89	79.78	79.67	79.67	79.67	84.06	80	80.02	80.13	80.02	80.13	80.25	80.13	80.25	80.25	80.25	79.5	80.32	79.41	79.41	79.3	79.51	79.62	79.62	79.51	78.66	79	80.13	80.27	81.38	78.89	80.25	80.52	79.11	78.03
Gambierdiscus silvae	North Atlantic	Canary Islands, Spain	VGO 1180	Fraga et al., 2016	KM096543.1	41.39	78.07	77.97	81.09	81.57	81.22	83.79	80.2	79.85	80.22	80.1	80.1	80.1	80.1	84.62	80.1	79.98	80.1	79.98	80.1	80.22	80.22	80.22	80.22	80.22	79.34	79.34	79.21	79.21	79.21	79.34	79.46	79.46	79.46	78.97	79.36	79.9	79.9	81.52	78.93	80.33	80.6	80.42	79.65
Gambierdiscus sp. ribotype 1 MVW-2010	North Atlantic	Carrie Bow Cay, Belize, Spain		Litaker et al., 2010	GU968520.1	41.62	77.94	77.85	81.26	81.64	80.61	81.23	79.87	79.67	80	79.89	79.78	79.78	79.78	84.18	80.11	80.13	80.25	80.13	80.25	80.36	80.25	80.36	80.36	80.36	79.62	80.44	79.62	79.62	79.51	79.72	79.83	79.83	79.72	78.87	79.22	80.25	80.38	81.52	79.01	80.38	80.65	79.33	78.14
Gambierdiscus silvae	North Atlantic	Canary Islands, Spain	VGO 1022	Fraga et al., 2016	JF303077.1	41.3	77.51	77.33	81.32	81.98	81.46	84.4	80.37	80	80.39	80.26	80.26	80.26	80.26	85.15	80.26	80.13	80.26	80.13	80.26	80.39	80.39	80.39	80.39	80.39	79.45	79.45	79.32	79.32	79.32	79.45	79.58	79.58	79.58	79.06	79.61	80.05	80.05	81.82	79.16	80.65	80.95	81.13	79.92
Gambierdiscus sp. ribotype 1 MVW-2010	North Atlantic	Carrie Bow Cay, Belize, Spain		Litaker et al., 2010	GU968523.1	41.62	78.05	77.97	81.38	81.77	80.73	81.37	79.98	79.78	80.11	80	79.89	79.89	79.89	84.31	80.22	80.25	80.36	80.25	80.36	80.47	80.36	80.47	80.47	80.47	79.73	80.55	79.72	79.72	79.62	79.83	79.94	79.94	79.83	78.98	79.32	80.36	80.49	81.67	79.14	80.51	80.78	79.33	78.26
Gambierdiscus polynesiensis	South Pacific	Mataura, Tubuai Island, Australes Archipelago	TB-92_2	Litaker et al., 2010	EU498078.1	39.97	75.93	75.6	80.14	80.52	79.57	80.54	78.44	78.12	78.46	78.35	78.24	78.24	78.24	83.2	78.97	79.22	79.11	79	79.11	79.22	79.11	79.22	79.22	79.22	78.89	79.11	77.83	77.83	77.72	77.94	78.05	78.05	77.94	77.16	77.4	79.13	79.13	80.85	77.67	79.26	79.5	78.08	76.98
Gambierdiscus polynesiensis	South Pacific	Cook Islands, Rarotonga	CAWD212	Rhodes et al., 2014	KM219126.1	40.51	77.06	76.95	81.24	80.98	81.11	84.3	80.43	79.95	80.33	80.2	80.33	80.2	80.2	85.1	80.2	80.33	80.2	80.08	80.2	80.33	80.33	80.33	80.33	80.33	79.13	79	78.87	78.87	78.87	79	79.13	79.13	79.13	78.87	79.03	79.85	79.85	81.38	79.72	79.33	79.66	80.13	79.87
Gambierdiscus polynesiensis	South Pacific	Mataura, Tubuai Island, Australes Archipelago	RG-92_4	Litaker et al., 2010	EU498079.1	40.68	76.58	76.48	80.58	81.01	80.02	80.43	78.64	78.32	78.66	78.55	78.44	78.44	78.44	83.09	79.18	79.43	79.31	79.2	79.31	79.43	79.31	79.43	79.43	79.43	78.89	79.11	77.83	77.83	77.72	77.94	78.05	78.05	77.94	77.04	77.4	79.47	79.47	81.24	78.51	80.13	80.39	78.96	77.78
Gambierdiscus polynesiensis	South Pacific	Avatoru, Rangiroa Island, Tuamotu Archipelago	TB-92_4	Litaker et al., 2010	EU498080.1	40.99	76.46	76.36	80.32	80.85	79.88	80.54	78.51	78.2	78.53	78.42	78.31	78.31	78.31	83.18	79.04	79.29	79.18	79.07	79.18	79.29	79.18	79.29	79.29	79.29	78.76	78.97	77.7	77.7	77.59	77.81	77.93	77.93	77.81	76.92	77.28	79.34	79.34	81.2	78.37	79.97	80.23	78.83	77.65
Gambierdiscus polynesiensis	South Pacific	Cook Islands, Rarotonga	CAWD267	Rhodes et al., 2014	MT765080.1	41.07	77.21	77.11	80.72	81.11	80.36	82.92	79.5	79.17	79.53	79.41	79.41	79.41	79.41	83.77	79.41	79.53	79.41	79.29	79.41	79.53	79.53	79.53	79.53	79.53	78.79	78.95	78.65	78.65	78.53	78.77	78.88	78.88	78.77	78.17	78.55	79.43	79.43	81.38	78.62	80.25	80.52	79.95	78.74
Gambierdiscus polynesiensis	South Pacific	Cook Islands, Rarotonga	CG14	Kretzschmar unpub	MH915419.1	40.62	77.12	77.03	80.47	81.13	80.14	80.83	79.08	78.76	79.1	78.99	78.88	78.88	78.88	83.16	79.11	79.35	79.24	79.13	79.24	79.35	79.24	79.35	79.35	79.35	78.83	78.71	78.25	78.25	78.14	78.35	78.46	78.46	78.35	77.49	77.84	79.35	79.27	81.38	78.64	80.25	80.52	78.27	77.91
Gambierdiscus polynesiensis	South Pacific	Cook Islands, Rarotonga	CG15	Kretzschmar unpub	MH915420.1	41.25	76.06	75.96	79.77	81.13	80.14	80.83	78	77.69	78.02	77.91	77.8	77.8	77.8	82.38	78.41	78.66	78.55	78.44	78.55	78.66	78.55	78.66	78.66	78.66	78.13	78.34	77.1	77.1	77	77.21	77.32	77.32	77.21	76.36	76.7	78.66	78.69	81.38	78.64	80.25	80.52	78.16	77.91
Gambierdiscus polynesiensis	South Pacific	Cook Islands, Rarotonga	CAWD254	Rhodes et al., 2014	MF109032.1	40.69	78.04	77.94	81.45	81.19	81.32	84.11	80.26	79.77	80.15	80.03	80.15	80.03	80.03	84.9	80.03	80.15	80.03	79.9	80.03	80.15	80.15	80.15	80.15	80.15	79.49	79.49	79.36	79.36	79.36	79.49	79.62	79.62	79.62	79.1	79.51	80.72	80.72	81.38	80.57	80.31	80.39	81.23	80.85
Gambierdiscus australes	South Pacific	Rairua, Raivavae Island, Australes Archipelago	RAV-92_3	Litaker et al., 2010	EU498072.1	40.83	78.79	78.82	80.11	80.87	79.55	80.19	80.58	80.38	80.71	80.6	80.49	80.6	80.6	82.33	80.11	80.59	80.37	80.25	80.37	80.48	80.37	80.25	80.48	80.48	79.93	80.07	79.87	79.75	79.75	79.87	80.09	80.09	79.98	78.64	79.11	80.62	80.62	83.48	79.78	81.18	82.55	80.11	78.75
Fukuyoa sp.	North Pacific	Siu Long Ke, Sai Kung, Hong Kong, South China Sea	HK strain SKLMP_Ve014	Leung et al., 2018	KX424874.1	40.62	77.43	77.46	80.23	80.26	79.79	79.62	79.5	79.29	79.64	79.52	79.64	79.41	79.41	82.25	79.66	80.13	79.91	79.69	79.91	79.91	79.8	79.69	79.91	79.91	80.27	80.19	79.91	79.8	79.8	80.13	80.13	80.13	80.02	78.9	79.37	80.61	80.61	82.62	78.66	79.54	80.88	78.7	77.92
Fukuyoa paulensis	North Atlantic	Balearic Island, Spain	strain Dn135EHU	Laza-Martinez et al., unpub	LN880857.1	40.59	77.47	77.5	79.86	80.51	79.86	81.48	79.62	79.41	79.76	79.64	79.88	79.64	79.64	82.09	79.64	80	79.88	79.64	79.88	79.88	79.88	79.64	79.88	79.88	80.07	80.32	79.81	79.69	79.69	79.81	80.05	80.05	79.93	79.1	79.6	80.48	80.48	83.06	79.16	80.05	81.4	79.24	78.95
Gambierdiscus yasumotoi	South Pacific	Great Barrier Reef, Australia	NQAIF210	Murray et al., 2014	KM272974.1	40.35	78.22	78.25	80.39	80.51	80.29	82.16	80.26	80.05	80.41	80.29	80.53	80.29	80.29	82.85	80.29	80.65	80.53	80.29	80.53	80.53	80.53	80.29	80.53	80.53	80.84	80.41	80.6	80.48	80.48	80.6	80.84	80.84	80.84	80	80.5	81.15	81.15	83.06	79.16	80.05	81.4	79.04	79.85
Fukuyoa paulensis	South Pacific	Australia	UTSBW10	Larsson et al., 2019	MH312005.1	40.4	77.17	77.19	79.51	80.51	79.43	81.25	79.28	79.07	79.42	79.3	79.65	79.42	79.42	81.78	79.3	79.65	79.53	79.3	79.53	79.53	79.65	79.3	79.53	79.53	79.72	80.39	79.46	79.35	79.35	79.46	79.7	79.7	79.58	78.76	79.25	80.12	80.12	83.06	79.16	80.05	81.4	78.44	79.34
Gambierdiscus ruetzleri	North Atlantic	Carrie Bow Cay, Belize, Caribbean	NOAA8_3_1	Litaker et al., 2009	EU498085.1	40.44	77.33	77.35	79.22	79.77	79.34	79.36	79.71	79.51	79.84	79.73	79.84	79.62	79.62	81.64	79.22	79.82	79.48	79.25	79.48	79.48	79.36	79.25	79.48	79.48	79.26	79.13	79.33	79.22	79.22	79.33	79.55	79.55	79.44	78.55	78.91	79.84	79.84	82.21	78.19	79.05	80.39	78.56	77.48
Gambierdiscus ruetzleri	North Atlantic	Carrie Bow Cay, Belize, Caribbean	NOAA8_3_4	Litaker et al., 2009	EU498082.1	40.7	77.33	77.35	79.22	79.9	79.34	79.49	79.71	79.51	79.84	79.73	79.84	79.62	79.62	81.64	79.22	79.82	79.48	79.25	79.48	79.48	79.36	79.25	79.48	79.48	79.26	79.25	79.33	79.22	79.22	79.33	79.55	79.55	79.44	78.55	78.91	79.84	79.84	82.35	78.31	79.18	80.52	78.56	77.71
Gambierdiscus ruetzleri	North Atlantic	Carrie Bow Cay, Belize, Caribbean	NOAA8_3_2	Litaker et al., 2009	EU498084.1	40.83	77.55	77.58	79.45	80.03	79.57	79.62	79.93	79.73	80.07	79.96	80.07	79.84	79.84	81.9	79.57	80.05	79.7	79.48	79.7	79.7	79.59	79.48	79.7	79.7	79.49	79.37	79.55	79.44	79.44	79.55	79.78	79.78	79.66	78.77	79.13	80.07	80.07	82.5	78.44	79.31	80.65	78.78	77.71
Gambierdiscus ruetzleri	North Atlantic	Carrie Bow Cay, Belize, Caribbean	NOAA8_3_3	Litaker et al., 2009	EU498083.1	40.57	77.44	77.46	79.33	79.9	79.46	79.49	79.82	79.62	79.96	79.84	79.96	79.73	79.73	81.77	79.34	79.93	79.59	79.36	79.59	79.59	79.48	79.36	79.59	79.59	79.38	79.25	79.44	79.33	79.33	79.44	79.66	79.66	79.55	78.66	79.02	79.95	79.95	82.35	78.31	79.18	80.52	78.67	77.59
Gambierdiscus ruetzleri	North Atlantic	Cape Fear, North Carolina, USA	NOAA22	Litaker et al., 2009	EU498081.1	40.7	77.55	77.58	79.45	80.03	79.57	79.62	79.93	79.73	80.07	79.96	80.07	79.84	79.84	81.9	79.45	80.05	79.7	79.48	79.7	79.7	79.59	79.48	79.7	79.7	79.49	79.37	79.55	79.44	79.44	79.55	79.78	79.78	79.66	78.77	79.13	80.07	80.07	82.5	78.44	79.31	80.65	78.78	77.71
Gambierdiscus yasumotoi	North Pacific	Pulau Hantu Island, Singapore, South China Sea	Gyasu_2	Litaker et al., 2009	EU498089.1	40.76	77.42	77.21	79.43	80.03	79.55	79.6	79.8	79.6	79.93	79.82	79.93	79.71	79.71	81.88	79.43	79.91	79.68	79.45	79.91	79.68	79.57	79.45	79.68	79.68	79.35	79.35	79.19	79.08	79.08	79.19	79.42	79.42	79.31	78.19	78.66	79.82	79.82	82.21	78.44	79.31	80.65	78.64	77.69
Gambierdiscus yasumotoi	North Pacific	Pulau Hantu Island, Singapore, South China Sea	Gyasu_4	Litaker et al., 2009	EU498086.1	40.7	76.66	76.44	79.82	80.43	79.95	79.76	78.93	78.73	79.06	78.95	79.06	78.84	78.84	82.03	79.59	80.07	79.84	79.61	79.84	79.84	79.73	79.61	79.84	79.84	79.63	79.52	78.44	78.32	78.32	78.44	78.66	78.66	78.55	77.43	77.9	80.21	80.21	82.67	78.84	79.72	81.06	78.58	78.09
Gambierdiscus yasumotoi	North Pacific	Pulau Hantu Island, Singapore, South China Sea	Gyasu_5	Litaker et al., 2009	EU498087.1	40.96	76.74	76.53	79.79	80.41	79.93	79.89	79.13	78.93	79.26	79.15	79.26	79.04	79.04	82.16	79.79	80.27	80.05	79.82	80.05	80.05	79.93	79.82	80.05	80.05	79.72	79.61	78.52	78.41	78.41	78.52	78.75	78.75	78.64	77.52	77.99	80.18	80.18	82.65	78.81	79.69	81.04	78.56	78.07
Gambierdiscus yasumotoi	North Pacific	Pulau Hantu Island, Singapore, South China Sea	Gyasu_1	Litaker et al., 2009	EU498088.1	40.83	77.89	77.69	79.79	80.41	79.93	79.89	80.16	79.96	80.29	80.18	80.29	80.07	80.07	82.16	79.79	80.27	80.05	79.82	80.05	80.05	79.93	79.82	80.05	80.05	79.72	79.61	79.55	79.44	79.44	79.55	79.78	79.78	79.66	78.55	79.02	80.18	80.18	82.65	78.81	79.69	81.04	79.01	78.07
Fukuyoa ruetzleri	North Pacific	Siu Long Ke, Sai Kung, Hong Kong, South China Sea	SKLMP_S021	Leung et al., 2018	KX424865.1	40.48	77.14	77.16	79.82	80.03	79.57	79.62	79.57	79.37	79.71	79.59	79.71	79.48	79.48	82.27	79.82	80.4	80.07	79.84	80.07	80.07	79.96	79.84	80.07	80.07	79.75	79.81	79.49	79.38	79.38	79.49	79.71	79.71	79.6	78.71	79.07	80.38	80.47	82.35	78.31	79.18	80.52	78.18	77.59
Fukuyoa ruetzleri	North Pacific	Bluff Island, Sai Kung, Hong Kong, South China Sea	SKLMP_W001	Leung et al., 2018	KX424873.1	40.77	76.85	76.87	79.46	80.03	79.57	80.22	79.58	79.37	79.72	79.6	79.72	79.49	79.49	81.98	79.6	80.07	79.72	79.49	79.72	79.72	79.6	79.49	79.72	79.72	79.21	79.2	78.95	78.83	78.83	78.95	79.18	79.18	79.06	78.48	78.86	79.84	79.84	82.35	78.31	79.18	80.52	78.74	77.59
Fukuyoa ruetzleri	North Pacific	ak Lap, Sai Kung, Hong Kong, South China Sea	SKLMP_S066	Leung et al., 2018	KX424872.1	40.48	77.19	77.22	79.82	80.03	79.57	79.62	79.61	79.41	79.75	79.64	79.75	79.52	79.52	82.27	79.82	80.4	80.07	79.84	80.07	80.07	79.96	79.84	80.07	80.07	79.75	79.81	79.54	79.42	79.42	79.54	79.76	79.76	79.65	78.76	79.12	80.38	80.47	82.35	78.31	79.18	80.52	78.23	77.59
Fukuyoa ruetzleri	North Pacific	Tai She Wan, Sai Kung, Hong Kong, South China Sea	SKLMP_S052	Leung et al., 2018	KX424871.1	40.53	77.09	77.11	79.82	80.03	79.57	79.62	79.64	79.43	79.77	79.66	79.77	79.55	79.55	82.27	79.82	80.4	80.07	79.84	80.07	80.07	79.96	79.84	80.07	80.07	79.75	79.79	79.53	79.42	79.42	79.53	79.76	79.76	79.64	78.75	79.11	80.38	80.45	82.35	78.31	79.18	80.52	78.22	77.59
Fukuyoa ruetzleri	North Pacific	Tai She Wan, Sai Kung, Hong Kong, South China Sea	SKLMP_S051	Leung et al., 2018	KX424870.1	40.53	77.09	77.11	79.82	80.03	79.57	79.62	79.64	79.43	79.77	79.66	79.77	79.55	79.55	82.27	79.82	80.4	80.07	79.84	80.07	80.07	79.96	79.84	80.07	80.07	79.75	79.79	79.53	79.42	79.42	79.53	79.76	79.76	79.64	78.75	79.11	80.38	80.45	82.35	78.31	79.18	80.52	78.22	77.59
Fukuyoa ruetzleri	North Pacific	Tai She Wan, Sai Kung, Hong Kong, South China Sea	SKLMP_S048	Leung et al., 2018	KX424869.1	40.48	77.17	77.19	79.82	80.03	79.57	79.62	79.59	79.39	79.73	79.61	79.73	79.5	79.5	82.27	79.82	80.4	80.07	79.84	80.07	80.07	79.96	79.84	80.07	80.07	79.75	79.81	79.51	79.4	79.4	79.51	79.73	79.73	79.62	78.74	79.09	80.38	80.47	82.35	78.31	79.18	80.52	78.21	77.59
Fukuyoa ruetzleri	North Pacific	Tai She Wan, Sai Kung, Hong Kong, South China Sea	SKLMP_S044	Leung et al., 2018	KX424868.1	40.77	76.85	76.87	79.46	80.03	79.57	80.22	79.58	79.37	79.72	79.6	79.72	79.49	79.49	81.98	79.6	80.07	79.72	79.49	79.72	79.72	79.6	79.49	79.72	79.72	79.21	79.2	78.95	78.83	78.83	78.95	79.18	79.18	79.06	78.48	78.86	79.84	79.84	82.35	78.31	79.18	80.52	78.74	77.59
Fukuyoa ruetzleri	North Pacific	Tai She Wan, Sai Kung, Hong Kong, South China Sea	SKLMP_S041	Leung et al., 2018	KX424867.1	40.53	77.17	77.19	79.82	80.03	79.57	79.62	79.59	79.39	79.73	79.61	79.73	79.5	79.5	82.27	79.82	80.4	80.07	79.84	80.07	80.07	79.96	79.84	80.07	80.07	79.75	79.79	79.49	79.38	79.38	79.49	79.71	79.71	79.6	78.71	79.07	80.38	80.45	82.35	78.31	79.18	80.52	78.29	77.59
Fukuyoa ruetzleri	North Pacific	Tai She Wan, Sai Kung, Hong Kong, South China Sea	SKLMP_S023	Leung et al., 2018	KX424866.1	40.48	77.17	77.19	79.82	80.03	79.57	79.62	79.59	79.39	79.73	79.61	79.73	79.5	79.5	82.27	79.82	80.4	80.07	79.84	80.07	80.07	79.96	79.84	80.07	80.07	79.75	79.81	79.51	79.4	79.4	79.51	79.73	79.73	79.62	78.74	79.09	80.38	80.47	82.35	78.31	79.18	80.52	78.21	77.59
Gambierdiscus jejuensis	North Pacific	Jeju Islands, Japan	GJ1703B	Jang et al., 2018	MH827562.1	39.51	76.43	76.2	79	80	78.88	81.56	79.15	79.06	79.42	79.3	79.3	79.3	79.3	81.21	79.3	79.42	79.42	79.3	79.42	79.54	79.54	79.3	79.54	79.54	78.28	78.25	78.28	78.16	78.16	78.16	78.4	78.4	78.4	77.79	78.3	79.93	79.93	83.16	78.42	79.82	79.97	80.46	80.05
Gambierdiscus jejuensis	North Pacific	Jeju Islands, Japan	GJ1703A	Jang et al., 2018	MH827555.1	39.34	76.97	76.74	79.56	80.59	79.43	81.56	79.71	79.61	79.98	79.85	79.85	79.85	79.85	81.87	79.85	79.98	79.98	79.85	79.98	80.1	80.1	79.85	80.1	80.1	78.82	78.8	78.82	78.7	78.7	78.7	78.95	78.95	78.95	78.34	78.85	80.49	80.49	83.16	78.98	80.31	80.47	80.78	80.51
Gambierdiscus carpenteri	South Pacific	Viti Levu, Fiji Islands, Melanesia	F106	Richlen et al., 2008	EU770680.2	39.49	77.92	77.6	81.21	80.99	80.24	80.16	80.45	80.36	80.7	80.59	80.48	80.7	80.7	82.63	80.78	80.92	81.03	80.92	81.03	81.14	81.03	80.92	81.14	81.14	80.61	80.66	80.29	80.18	80.07	80.18	80.4	80.4	80.29	79.4	79.87	81.14	81.14	83.16	79.28	80.56	80.85	80.2	79.34
Gambierdiscus carpenteri	North Pacific	Guam, Northern Mariana Islands, Micronesia	CCMP1654	Richlen et al., 2008	EU770676.2	39.69	78.03	77.71	81.35	81.25	80.35	80.56	80.57	80.48	80.82	80.7	80.59	80.59	80.59	83.04	80.92	81.05	81.16	81.05	81.16	81.27	81.16	81.05	81.27	81.27	80.63	80.68	80.31	80.2	80.09	80.2	80.43	80.43	80.31	79.42	79.89	81.5	81.5	83.31	79.53	80.81	81.11	80.56	79.69
Gambierdiscus carpenteri	North Pacific	Guam, Northern Mariana Islands, Micronesia	NOAA1_2_3	Litaker et al., 2010	EU498042.1	39.66	78.55	78.24	80.78	80.87	80.12	80.29	80.8	80.71	81.04	80.93	80.82	80.82	80.82	82.42	80.45	80.59	80.82	80.59	80.7	80.82	80.7	80.59	80.82	80.82	80.16	80.19	80.2	80.09	79.98	80.09	80.31	80.31	80.2	79.2	79.67	80.84	80.84	83.31	79.41	80.69	80.98	80.45	79.34
Gambierdiscus carpenteri	North Pacific	Hawaii Islands	BIG8	Richlen et al., 2008	EU770667.2	39.7	77.98	77.76	81.02	81.01	80.66	82.57	80.68	80.58	80.94	80.82	80.82	80.82	80.82	82.96	80.82	80.82	80.94	80.82	80.94	81.06	81.06	80.82	81.06	81.06	79.93	79.83	79.69	79.56	79.44	79.56	79.81	79.81	79.81	79.08	79.59	80.85	80.85	83.6	79.4	80.72	81.02	81.38	80.27
Gambierdiscus carpenteri	North Pacific	Guam, Northern Mariana Islands, Micronesia	NOAA1_2_5	Litaker et al., 2010	EU498044.1	39.66	78.44	78.13	80.89	80.99	80.24	80.56	80.91	80.82	81.15	81.04	80.93	80.93	80.93	82.68	80.68	80.82	80.93	80.82	80.93	81.04	80.93	80.82	81.04	81.04	80.16	80.19	80.09	79.98	79.87	79.98	80.2	80.2	80.09	79.09	79.56	80.84	80.84	83.31	79.41	80.69	80.98	80.34	79.34
Gambierdiscus carpenteri	South Pacific	Great Barrier Reef, Australia	NQAIF116	Murray et al., 2014	KM272971.1	39.64	78.05	77.73	81.03	81.51	80.71	80.97	80.59	80.5	80.84	80.73	80.62	80.62	80.62	82.46	80.73	80.73	80.84	80.73	80.84	80.96	80.84	80.73	80.96	80.96	80.28	80.67	80.09	79.98	79.86	79.98	80.21	80.21	80.09	79.41	79.89	80.96	80.96	83.6	79.78	81.07	81.37	80.34	79.81
Gambierdiscus carpenteri	North Pacific	South Water Cay, Belize, Caribbean	NOAA12_2	Litaker et al., 2010	EU498041.1	39.79	78.55	78.24	81.12	81.25	80.47	80.29	80.91	81.26	81.15	81.04	80.93	80.93	80.93	82.42	80.57	80.7	80.82	80.7	80.82	80.93	80.82	80.7	80.93	80.93	80.28	80.31	80.31	80.31	80.09	80.2	80.42	80.42	80.31	79.31	79.78	80.96	80.96	83.16	79.41	80.69	80.98	80.56	79.46
Gambierdiscus carpenteri	North Pacific	South Water Cay, Belize, Caribbean	NOAA12_3	Litaker et al., 2010	EU498043.1	39.79	78.55	78.24	81.12	81.38	80.59	80.56	81.02	80.93	81.26	81.15	81.04	81.04	81.04	82.55	80.68	80.82	80.93	80.82	80.93	81.04	80.93	80.82	81.04	81.04	80.39	80.55	80.42	80.31	80.2	80.31	80.53	80.53	80.42	79.42	79.89	81.07	81.07	83.46	79.65	80.94	81.24	80.67	79.69
Gambierdiscus carpenteri	North Pacific	South Water Cay, Belize, Caribbean	NOAA12_3_2	Litaker et al., 2010	EU498038.1	39.79	78.55	78.24	81.12	81.38	80.59	80.56	81.02	80.93	81.26	81.15	81.04	81.04	81.04	82.55	80.68	80.82	80.93	80.82	80.93	81.04	80.93	80.82	81.04	81.04	80.39	80.55	80.42	80.31	80.2	80.31	80.53	80.53	80.42	79.42	79.89	81.07	81.07	83.46	79.65	80.94	81.24	80.67	79.69
Gambierdiscus carpenteri	North Pacific	South Water Cay, Belize, Caribbean	NOAA12_4	Litaker et al., 2010	EU498040.1	39.79	78.66	78.35	81.24	81.51	80.71	80.7	81.13	81.04	81.37	81.26	81.15	81.15	81.15	82.68	80.8	80.93	81.04	80.93	81.04	81.16	81.04	80.93	81.16	81.16	80.5	80.67	80.53	80.42	80.31	80.42	80.65	80.65	80.53	79.64	80	81.19	81.19	83.6	79.78	81.07	81.37	80.79	79.81
Gambierdiscus carpenteri	North Pacific	South Water Cay, Belize, Caribbean	NOAA12_1	Litaker et al., 2010	EU498039.1	39.79	78.88	78.58	81.24	81.51	80.59	80.56	81.13	81.04	81.37	81.26	81.15	81.15	81.15	82.68	80.8	80.93	81.04	80.93	81.04	81.16	81.04	80.93	81.16	81.16	80.5	80.55	80.53	80.42	80.31	80.42	80.65	80.65	80.53	79.53	80	81.3	81.3	83.6	79.78	81.07	81.37	80.9	79.81
Gambierdiscus caribaeus	North Atlantic	Prairie of Thalassia testudinum/Carribean Islands, Colombia	INV MYZ0001	Aretaga et al. unpin	MT781468.1	39.42	76.53	76.19	79.6	80.38	79.2	79.97	79.04	78.95	79.3	79.18	79.06	79.06	79.06	80.73	79.18	79.18	79.3	79.18	79.3	79.42	79.3	79.18	79.42	79.42	78.43	78.88	78.29	78.17	78.05	78.17	78.4	78.4	78.29	77.58	78.08	79.29	79.29	82.72	78.44	79.72	80	80.19	78.33
Gambierdiscus carpenteri	North Pacific	South Water Cay, Belize, Caribbean	NOAA12_1	Litaker et al., 2010	EU498052.1	40.05	79.13	79.05	82.27	82.78	81.65	81.39	82.02	81.93	82.26	82.15	82.04	82.04	82.04	83.49	81.7	81.84	81.95	81.84	81.95	82.07	81.95	81.84	82.07	82.07	81.31	81.51	81.31	81.2	81.09	81.2	81.42	81.42	81.31	80.31	80.78	81.87	81.87	83.72	80.64	81.96	82.28	81.35	80.4
Gambierdiscus caribaeus	North Pacific	Carrie Bow Cay, Belize, Caribbean	NOAA19_1_2	Litaker et al., 2010	EU498050.1	40.23	78.77	78.69	82.02	82.63	81.51	81.23	81.78	81.69	82.02	81.91	81.8	81.8	81.8	83.2	81.46	81.59	81.7	81.59	81.7	81.82	81.7	81.59	81.82	81.82	81.06	81.25	81.07	80.96	80.85	80.96	81.18	81.18	81.07	80.07	80.53	81.62	81.62	83.58	80.49	81.81	82.12	81.21	80.26
Gambierdiscus caribaeus	North Pacific	Carrie Bow Cay, Belize, Caribbean	NOAA19_1_1	Litaker et al., 2010	EU498048.1	39.97	78.88	78.8	82.02	82.63	81.39	81.1	81.78	81.69	82.02	81.91	81.8	81.8	81.8	83.2	81.46	81.59	81.7	81.59	81.7	81.82	81.7	81.59	81.82	81.82	81.06	81.37	81.07	80.96	80.85	80.96	81.18	81.18	81.07	80.07	80.53	81.62	81.62	83.58	80.49	81.81	82.12	81.1	80.14
Gambierdiscus caribaeus	North Pacific	Republic of Palau, Micronesia	NOAA10_6_4	Litaker et al., 2010	EU498051.1	39.97	78.77	78.69	81.9	82.38	81.27	80.97	81.67	81.58	81.91	81.8	81.69	81.69	81.69	83.07	81.34	81.48	81.59	81.48	81.59	81.7	81.59	81.48	81.7	81.7	80.94	81.13	80.96	80.85	80.73	80.85	81.07	81.07	80.96	79.96	80.42	81.51	81.51	83.43	80.25	81.55	81.87	80.99	80.02
Gambierdiscus caribaeus	North Pacific	Republic of Palau, Micronesia	NOAA10_6_2	Litaker et al., 2010	EU498046.1	39.97	78.88	78.8	82.02	82.63	81.51	81.23	81.78	81.69	82.02	81.91	81.8	81.8	81.8	83.2	81.57	81.59	81.7	81.59	81.7	81.82	81.7	81.59	81.82	81.82	81.17	81.37	81.07	80.96	80.85	80.96	81.18	81.18	81.07	80.07	80.53	81.62	81.62	83.58	80.49	81.81	82.12	81.1	80.26
Gambierdiscus caribaeus	North Pacific	Republic of Palau, Micronesia	NOAA10_6_3	Litaker et al., 2010	EU498047.1	39.97	79.11	79.03	82.25	82.76	81.63	81.37	82	81.91	82.24	82.13	82.02	82.02	82.02	83.46	81.68	81.82	81.93	81.82	81.93	82.05	81.93	81.82	82.05	82.05	81.29	81.49	81.29	81.18	81.07	81.18	81.4	81.4	81.29	80.29	80.76	81.85	81.85	83.72	80.62	81.93	82.25	81.33	80.38
Gambierdiscus caribaeus	North Pacific	Republic of Palau, Micronesia	NOAA10_6_1	Litaker et al., 2010	EU498045.1	39.97	78.99	78.92	82.25	82.76	81.63	81.37	81.89	81.8	82.13	82.02	81.91	81.91	81.91	83.46	81.68	81.82	81.93	81.82	81.93	82.05	81.93	81.82	82.05	82.05	81.29	81.49	81.18	81.07	80.96	81.07	81.29	81.29	81.18	80.18	80.65	81.85	81.85	83.72	80.62	81.93	82.25	81.21	80.38
Gambierdiscus caribaeus	North Atlantic	Belize, Caribbean Sea	BZ100	Richlen et al., 2008	EU770668.2	39.64	78.06	78.09	81.5	81.78	81.13	82.7	81.14	80.92	81.29	81.17	81.17	81.17	81.17	83.1	81.17	81.17	81.29	81.17	81.29	81.41	81.41	81.17	81.41	81.41	80.51	80.32	80.27	80.15	80.02	80.15	80.39	80.39	80.39	79.66	80.17	81.44	81.44	83.02	79.78	81.11	81.41	81.24	80.61
Gambierdiscus caribaeus	North Atlantic	Belize, Caribbean Sea	BZ100B	Richlen et al., 2008	EU770669.1	40.03	78.1	77.93	82.37	82.4	82.11	83.82	81.98	81.75	82.14	82.01	82.01	82.01	82.01	84.25	82.01	82.01	82.14	82.01	82.14	82.27	82.27	82.01	82.27	82.27	81.18	80.92	80.92	80.78	80.78	81.05	81.05	81.05	81.05	80.39	81.07	82.04	82.04	83.87	80.26	81.68	82.02	82.48	81.54
Gambierdiscus caribaeus	North Pacific	Carrie Bow Cay, Belize, Caribbean	NOAA11_1_1	Litaker et al., 2010	EU498053.1	39.53	78.66	78.58	81.69	82.14	81.06	81.1	81.47	81.37	81.71	81.6	81.49	81.49	81.49	83.2	81.14	81.27	81.38	81.27	81.38	81.5	81.38	81.27	81.5	81.5	80.73	80.91	80.76	80.65	80.53	80.65	80.87	80.87	80.76	79.76	80.22	81.41	81.41	83.16	80.15	81.45	81.76	80.9	79.93
Gambierdiscus caribaeus	North Pacific	Grand Cayman Island	NOAA20_4	Litaker et al., 2010	EU498064.1	40.31	79.11	79.03	82.15	82.65	81.53	81.37	81.91	81.82	82.15	82.04	81.93	81.93	81.93	83.46	81.59	81.73	81.84	81.73	81.84	81.95	81.84	81.73	81.95	81.95	81.19	81.39	81.2	81.09	80.98	81.09	81.31	81.31	81.2	80.2	80.67	82.1	82.1	84.04	80.89	82.21	82.54	81.57	80.63
Gambierdiscus caribaeus	North Pacific	Carrie Bow Cay, Belize, Caribbean	NOAA19_1_3	Litaker et al., 2010	EU498061.1	40.31	78.77	78.69	81.92	82.53	81.41	81.23	81.69	81.6	81.93	81.82	81.71	81.71	81.71	83.2	81.36	81.5	81.61	81.5	81.61	81.73	81.61	81.5	81.73	81.73	80.96	81.15	80.98	80.87	80.76	80.87	81.09	81.09	80.98	79.98	80.44	81.64	81.64	83.6	80.52	81.83	82.15	81.24	80.28
Gambierdiscus caribaeus	North Atlantic	Mullet Bay, Bahama	B775	Richlen et al., 2008	EU770661.2	39.82	78.49	78.41	82.25	82.4	81.29	81.1	81.36	81.27	81.61	81.5	81.38	81.38	81.38	83.55	81.7	81.83	81.94	81.83	81.94	82.05	81.94	81.83	82.05	82.05	81.31	81.51	80.98	80.87	80.76	80.87	81.1	81.1	80.98	80.09	80.56	81.95	81.95	83.75	80.39	81.7	82.02	80.89	80.16
Gambierdiscus caribaeus	North Pacific	Mataiva, Tahiti, Society Is.	NOAA7_2_13	Litaker et al., 2010	EU498071.1	40.05	78.77	78.69	82.04	82.53	81.41	81.23	81.8	81.71	82.04	81.93	81.82	81.82	81.82	83.33	81.48	81.5	81.73	81.61	81.73	81.84	81.73	81.61	81.84	81.84	81.08	81.27	81.09	80.98	80.87	80.98	81.2	81.2	81.09	80.09	80.56	81.76	81.76	83.31	80.27	81.58	81.89	81.24	80.05
Gambierdiscus caribaeus	North Atlantic	Belize, Caribbean Sea	BZ100C	Richlen et al., 2008	EU770670.1	39.74	77.81	77.63	82.08	82.1	81.82	83.64	81.7	81.46	81.85	81.72	81.72	81.72	81.72	84.07	81.72	81.72	81.85	81.72	81.85	81.98	81.98	81.72	81.98	81.98	80.76	80.5	80.5	80.37	80.37	80.37	80.63	80.63	80.63	79.97	80.65	81.76	81.76	83.69	80.11	81.52	81.86	82.2	81.39
Gambierdiscus caribaeus	North Atlantic	Grand Cayman Island	CCMP 1649	Richlen et al., 2008	EU770673.2	39.82	78.6	78.52	82.36	82.53	81.41	81.23	81.48	81.38	81.73	81.61	81.5	81.5	81.5	83.67	81.81	81.94	82.05	81.94	82.05	82.16	82.05	81.94	82.16	82.16	81.42	81.63	81.1	80.98	80.87	80.98	81.21	81.21	81.1	80.2	80.67	82.06	82.06	83.6	80.52	81.83	82.15	81.01	80.28
Gambierdiscus caribaeus	North Pacific	Carrie Bow Cay, Belize, Caribbean	NOAA19_1_5	Litaker et al., 2010	EU498056.1	39.92	78.88	78.8	81.92	82.4	81.29	81.1	81.69	82.04	81.93	81.82	81.71	81.71	81.71	83.2	81.36	81.5	81.61	81.5	81.61	81.73	81.61	81.5	81.73	81.73	80.96	81.15	80.98	80.87	80.76	80.87	81.09	81.09	80.98	79.98	80.44	81.64	81.64	83.46	80.39	81.7	82.02	81.12	80.16
Gambierdiscus caribaeus	North Pacific	Carrie Bow Cay, Belize, Caribbean	NOAA19_1_5	Litaker et al., 2010	EU498062.1	39.79	79.11	79.03	82.15	82.65	81.53	81.5	81.91	81.82	82.15	82.04	81.93	81.93	81.93	83.59	81.59	81.73	81.84	81.73	81.84	81.95	81.84	81.73	81.95	81.95	81.19	81.39	81.2	81.09	80.98	81.09	81.31	81.31	81.2	80.2	80.67	81.87	81.87	83.6	80.64	81.96	82.28	81.35	80.4
Gambierdiscus caribaeus	North Atlantic	Curlew Cay, Belize, Spain		Litaker et al., 2010	GU968525.1	40.02	78.88	78.8	82.25	82.4	81.29	81.23	81.69	81.6	81.93	81.82	81.71	81.71	81.71	83.67	81.7	81.83	81.94	81.83	81.94	82.05	81.94	81.83	82.05	82.05	81.31	81.93	81.87	81.76	81.65	81.76	81.97	81.97	81.87	80.91	81.36	82.03	82.15	83.46	80.39	81.7	82.02	80.43	80.16
Gambierdiscus caribaeus	North Pacific	South Water Cay, Belize, Caribbean Sea	NOAA14_8	Litaker et al., 2010	EU498060.1	40.05	78.99	78.92	82.04	82.53	81.41	81.23	81.8	81.71	82.04	81.93	81.82	81.82	81.82	83.33	81.48	81.61	81.73	81.61	81.73	81.84	81.73	81.61	81.84	81.84	81.08	81.27	81.09	80.98	80.87	80.98	81.2	81.2	81.09	80.09	80.56	81.76	81.76	83.6	80.52	81.83	82.15	81.24	80.28
Gambierdiscus caribaeus	North Atlantic	Jamaica	NJ920D	Richlen et al., 2008	EU770684.2	40.08	78.49	78.41	82.25	82.4	81.29	81.1	81.36	81.27	81.61	81.5	81.38	81.38	81.38	83.55	81.7	81.83	81.94	81.83	81.94	82.05	81.94	81.83	82.05	82.05	81.31	81.51	80.98	80.87	80.76	80.87	81.1	81.1	80.98	80.09	80.56	81.95	81.95	83.46	80.39	81.7	82.02	80.89	80.16
Gambierdiscus caribaeus	North Atlantic	Carrie Bow Cay, Belize, Caribbean	NOAA19_1_4	Litaker et al., 2010	EU498049.1	40.05	78.88	78.8	81.92	82.53	81.29	81.1	81.69	81.6	81.93	81.82	81.71	81.71	81.71	83.2	81.36	81.5	81.61	81.5	81.61	81.73	81.61	81.5	81.73	81.73	80.96	81.27	80.98	80.87	80.76	80.87	81.09	81.09	80.98	79.98	80.44	81.64	81.64	83.6	80.52	81.83	82.15	81.12	80.16
Gambierdiscus caribaeus	North Atlantic	South Water Cay, Belize, Caribbean Sea	NOAA14_1	Litaker et al., 2010	EU498058.1	39.92	78.88	78.8	81.92	82.53	81.29	81.23	81.69	81.6	81.93	81.82	81.71	81.71	81.71	83.2	81.36	81.5	81.61	81.5	81.61	81.73	81.61	81.5	81.73	81.73	80.96	81.27	80.98	80.87	80.76	80.87	81.09	81.09	80.98	79.98	80.44	81.64	81.64	83.6	80.52	81.83	82.15	81.12	80.4
Gambierdiscus caribaeus	North Pacific	Trat, Koh Wai, Thailand, Gulf of Thailand	TF9G	Tawong et al., 2015	AB908139.1	40.15	78.64	78.56	82.25	82.53	81.41	81.37	81.37	81.28	81.61	81.5	81.39	81.39	81.39	83.67	81.7	81.83	81.94	81.83	81.94	82.05	81.94	81.83	82.05	82.05	81.31	81.93	81.41	81.3	81.19	81.3	81.51	81.51	81.41	80.43	80.89	82.03	82.15	83.6	80.52	81.83	82.15	80.54	80.28
Gambierdiscus caribaeus	North Pacific	Hainan Island, China	HF2	Zhang et al., 2016	KR230001.1	40.13	78.78	78.7	82.45	82.65	81.53	81.56	81.79	81.69	82.04	81.92	81.81	81.81	81.81	83.81	82.03	82.03	82.14	82.03	82.14	82.25	82.14	82.03	82.25	82.25	81.3	81.5	81.16	81.05	80.94	81.05	81.28	81.28	81.16	80.25	80.73	82.04	82.04	83.75	80.64	81.96	82.28	81.07	80.4
Gambierdiscus caribaeus	South Pacific	Tahiti, French Polynesia	T04	Richlen et al., 2008	EU770685.2	40	78.66	78.58	82.54	82.53	81.41	81.43	81.67	81.58	81.92	81.81	81.69	81.69	81.69	83.89	82.11	82.11	82.23	82.11	82.23	82.34	82.23	82.11	82.34	82.34	81.4	81.6	81.26	81.15	81.04	81.15	81.38	81.38	81.26	80.36	80.83	82.13	82.13	83.75	80.64	81.96	82.28	80.95	80.4
Gambierdiscus caribaeus	North Pacific	Trat, Koh Wai, Thailand, Gulf of Thailand	TF26G	Zhang et al., 2016	AB908138.1	40.15	78.43	78.34	82.36	82.53	81.41	81.37	81.14	81.05	81.38	81.27	81.16	81.16	81.16	83.8	81.81	81.94	82.05	81.94	82.05	82.16	82.05	81.94	82.16	82.16	81.42	81.82	80.97	80.86	80.75	80.86	81.08	81.08	80.97	80	80.45	82.14	82.26	83.6	80.52	81.83	82.15	80.43	80.28
Gambierdiscus caribaeus	North Pacific	Phuket, Ao Tang Ken, Thailand	PG	Zhang et al., 2016	AB908140.1	39.85	78.28	78.2	82.36	82.53	81.41	81.23	81.12	81.03	81.37	81.26	81.14	81.14	81.14	83.67	81.81	81.94	82.05	81.94	82.05	82.16	82.05	81.94	82.16	82.16	81.42	81.67	80.79	80.68	80.57	80.68	80.91	80.91	80.79	79.8	80.26	82.12	82.12	83.6	80.52	81.83	82.15	80.49	80.28
Gambierdiscus caribaeus	North Pacific	Republic of Palau, Micronesia	CCMP 1657	Richlen et al., 2008	EU770678.2	39.82	78.6	78.52	82.36	82.53	81.41	81.23	81.48	81.38	81.73	81.61	81.5	81.5	81.5	83.67	81.81	81.94	82.05	81.94	82.05	82.16	82.05	81.94	82.16	82.16	81.42	81.63	81.1	80.98	80.87	80.98	81.21	81.21	81.1	80.2	80.67	82.06	82.06	83.6	80.52	81.83	82.15	81.01	80.28
Gambierdiscus caribaeus	North Pacific	Grand Cayman Island	NOAA20_2	Litaker et al., 2010	EU498063.1	39.92	78.99	78.92	82.04	82.53	81.41	81.23	81.8	81.71	82.04	81.93	81.82	81.82	81.82	83.33	81.48	81.61	81.73	81.61	81.73	81.84	81.73	81.61	81.84	81.84	81.08	81.27	81.09	80.98	80.87	80.98	81.2	81.2	81.09	80.09	80.56	81.76	81.76	83.6	80.52	81.83	82.15	81.24	80.28
Gambierdiscus caribaeus	North Pacific	Grand Cayman Island	NOAA20_5	Litaker et al., 2010	EU498065.1	39.92	78.99	78.92	82.04	82.53	81.41	81.37	81.8	81.71	82.04	81.93	81.82	81.82	81.82	83.46	81.48	81.61	81.73	81.61	81.73	81.84	81.73	81.61	81.84	81.84	81.08	81.27	81.09	80.98	80.87	80.98	81.2	81.2	81.09	80.09	80.56	81.76	81.76	83.6	80.52	81.83	82.15	81.24	80.28
Gambierdiscus caribaeus	North Pacific	South Water Cay, Belize, Caribbean	NOAA21_5	Litaker et al., 2010	EU498068.1	39.92	78.99	79.03	82.04	82.53	81.41	81.23	81.8	81.71	82.04	81.93	81.82	81.82	81.82	83.33	81.48	81.61	81.73	81.61	81.73	81.84	81.73	81.61	81.84	81.84	81.08	81.27	81.09	80.98	80.87	80.98	81.2	81.2	81.09	80.09	80.56	81.76	81.76	83.6	80.52	81.83	82.15	81.24	80.28
Gambierdiscus caribaeus	North Pacific	Mataiva, Tahiti, Society Is.	NOAA7_2_11	Litaker et al., 2010	EU498069.1	39.92	78.99	78.92	82.04	82.53	81.41	81.23	81.8	81.71	82.04	81.93	81.82	81.82	81.82	83.33	81.48	81.61	81.73	81.61	81.73	81.84	81.73	81.61	81.84	81.84	81.08	81.27	81.09	80.98	80.87	80.98	81.2	81.2	81.09	80.09	80.56	81.76	81.76	83.6	80.52	81.83	82.15	81.24	80.28
Gambierdiscus caribaeus	North Pacific	South Water Cay, Belize, Caribbean Sea	NOAA13_2_2	Litaker et al., 2010	EU498054.1	40.05	79.11	79.03	82.15	82.65	81.53	81.37	81.91	81.82	82.15	82.04	81.93	81.93	81.93	83.46	81.59	81.73	81.84	81.73	81.84	81.95	81.84	81.73	81.95	81.95	81.19	81.39	81.2	81.09	80.98	81.09	81.31	81.31	81.2	80.2	80.67	81.87	81.87	83.75	80.64	81.96	82.28	81.35	80.4
Gambierdiscus caribaeus	North Pacific	South Water Cay, Belize, Caribbean Sea	NOAA13_2	Litaker et al., 2010	EU498055.1	40.05	79.11	79.03	82.15	82.65	81.53	81.37	81.91	81.82	82.15	82.04	81.93	81.93	81.93	83.46	81.59	81.73	81.84	81.73	81.84	81.95	81.84	81.73	81.95	81.95	81.19	81.39	81.2	81.09	80.98	81.09	81.31	81.31	81.2	80.2	80.67	81.87	81.87	83.75	80.64	81.96	82.28	81.35	80.4
Gambierdiscus caribaeus	North Pacific	South Water Cay, Belize, Caribbean Sea	NOAA13_9	Litaker et al., 2010	EU498057.1	40.05	79.11	79.03	82.15	82.65	81.53	81.37	81.91	81.82	82.15	82.04	81.93	81.93	81.93	83.46	81.59	81.73	81.84	81.73	81.84	81.95	81.84	81.73	81.95	81.95	81.19	81.39	81.2	81.09	80.98	81.09	81.31	81.31	81.2	80.2	80.67	81.87	81.87	83.75	80.64	81.96	82.28	81.35	80.4
Gambierdiscus caribaeus	North Pacific	South Water Cay, Belize, Caribbean Sea	NOAA14_6	Litaker et al., 2010	EU498059.1	40.05	79.11	79.03	82.15	82.65	81.53	81.37	81.91	81.82	82.15	82.04	81.93	81.93	81.93	83.46	81.59	81.73	81.84	81.73	81.84	81.95	81.84	81.73	81.95	81.95	81.19	81.39	81.2	81.09	80.98	81.09	81.31	81.31	81.2	80.2	80.67	81.87	81.87	83.75	80.64	81.96	82.28	81.35	80.4
Gambierdiscus caribaeus	North Pacific	South Water Cay, Belize, Caribbean Sea	NOAA21_2_05	Litaker et al., 2010	EU498066.1	40.05	79.11	79.03	82.15	82.65	81.53	81.37	81.91	81.82	82.15	82.04	81.93	81.93	81.93	83.46	81.59	81.73	81.84	81.73	81.84	81.95	81.84	81.73	81.95	81.95	81.19	81.39	81.2	81.09	80.98	81.09	81.31	81.31	81.2	80.2	80.67	81.87	81.87	83.75	80.64	81.96	82.28	81.35	80.4
Gambierdiscus caribaeus	North Pacific	South Water Cay, Belize, Caribbean Sea	NOAA21_3	Litaker et al., 2010	EU498067.1	40.05	79.11	79.03	82.15	82.65	81.53	81.37	81.91	81.82	82.15	82.04	81.93	81.93	81.93	83.46	81.59	81.73	81.84	81.73	81.84	81.95	81.84	81.73	81.95	81.95	81.19	81.39	81.2	81.09	80.98	81.09	81.31	81.31	81.2	80.2	80.67	81.87	81.87	83.75	80.64	81.96	82.28	81.35	80.4
Gambierdiscus caribaeus	North Pacific	Mataiva, Tahiti, Society Is.	NOAA7_2_12	Litaker et al., 2010	EU498070.1	40.05	79.11	79.03	82.15	82.65	81.53	81.37	81.91	81.82	82.15	82.04	81.93	81.93	81.93	83.46	81.59	81.73	81.84	81.73	81.84	81.95	81.84	81.73	81.95	81.95	81.19	81.39	81.2	81.09	80.98	81.09	81.31	81.31	81.2	80.2	80.67	81.87	81.87	83.75	80.64	81.96	82.28	81.35	80.4
Gambierdiscus caribaeus	North Atlantic	Canary Islands	VGO1382	Bravo et al., 2019	MK649650.1	40.05	78.94	78.86	82.15	82.65	81.53	81.37	81.66	81.57	81.91	81.8	81.69	81.69	81.69	83.46	81.59	81.73	81.84	81.73	81.84	81.95	81.84	81.73	81.95	81.95	81.19	81.39	80.95	80.83	80.72	80.83	81.06	81.06	80.95	79.93	80.41	81.87	81.87	83.75	80.64	81.96	82.28	81.42	80.4
Gambierdiscus caribaeus	North Atlantic	Canary Islands	VGO1367	Bravo et al., 2019	MK649651.1	39.89	78.63	78.46	82.47	82.49	81.96	83.87	82.09	81.86	82.24	82.12	82.12	82.12	82.12	84.29	82.12	82.12	82.24	82.12	82.24	82.37	82.37	82.12	82.37	82.37	81.19	80.93	80.93	80.81	80.81	80.81	81.06	81.06	81.06	80.43	80.96	82.15	82.15	84.08	80.54	81.93	82.26	82.58	81.67
Gambierdiscus caribaeus	North Atlantic	Canary Islands	PL11E7	Bravo et al., 2019	MK649652.1	39.87	79.14	79.06	82.8	82.53	81.91	83.5	82.13	82.03	82.39	82.27	82.27	82.27	82.27	84.52	82.48	82.48	82.59	82.48	82.59	82.71	82.71	82.48	82.71	82.71	81.62	81.49	81.38	81.26	81.15	81.26	81.5	81.5	81.5	80.8	81.29	82.51	82.51	83.6	80.52	81.83	82.15	81.26	81.49
Gambierdiscus caribaeus	North Atlantic	Canary Islands	PL12C3	Bravo et al., 2019	MK649653.1	40.13	78.77	78.69	81.94	82.65	81.53	81.37	81.52	81.43	81.77	81.65	81.54	81.54	81.54	83.25	81.38	81.52	81.63	81.52	81.63	81.75	81.63	81.52	81.75	81.75	80.97	81.17	80.8	80.68	80.57	80.68	80.91	80.91	80.8	79.77	80.25	81.66	81.66	83.75	80.64	81.96	82.28	81.93	80.4
Gambierdiscus caribaeus	North Atlantic	Canary Islands	VGO1364	Bravo et al., 2019	MK649659.1	40.05	78.79	78.71	82.07	82.65	81.53	81.37	81.54	81.45	81.79	81.67	81.56	81.56	81.56	83.38	81.51	81.64	81.76	81.64	81.76	81.87	81.76	81.64	81.87	81.87	81.11	81.3	80.82	80.7	80.59	80.7	80.93	80.93	80.82	79.8	80.27	81.79	81.79	83.75	80.64	81.96	82.28	81.63	80.4
Gambierdiscus caribaeus	North Atlantic	Canary Islands	VGO1362	Bravo et al., 2019	MK649661.1	39.89	79.36	79.28	83.14	82.65	82.13	83.75	82.35	82.25	82.6	82.49	82.49	82.49	82.49	84.89	82.81	82.81	82.93	82.81	82.93	83.04	83.04	82.81	83.04	83.04	81.96	81.79	81.77	81.65	81.53	81.65	81.88	81.88	81.88	81.18	81.67	82.89	82.89	83.75	80.64	81.96	82.28	81.07	81.71
Gambierdiscus caribaeus	North Atlantic	Canary Islands	VGO1371	Bravo et al., 2019	MK649664.1	40.05	78.79	78.71	82.09	82.65	81.53	81.37	81.54	81.45	81.79	81.67	81.56	81.56	81.56	83.4	81.53	81.66	81.78	81.66	81.78	81.89	81.78	81.66	81.89	81.89	81.13	81.33	80.82	80.7	80.59	80.7	80.93	80.93	80.82	79.8	80.27	81.81	81.81	83.75	80.64	81.96	82.28	81.52	80.4
Gambierdiscus caribaeus	North Atlantic	Canary Islands	VGO1369	Bravo et al., 2019	MK649666.1	40.05	78.74	78.66	82.09	82.65	81.53	81.37	81.61	81.52	81.86	81.75	81.63	81.63	81.63	83.4	81.53	81.66	81.78	81.66	81.78	81.89	81.78	81.66	81.89	81.89	81.13	81.33	80.89	80.77	80.66	80.77	81	81	80.89	79.86	80.34	81.81	81.81	83.75	80.64	81.96	82.28	81.48	80.4
Gambierdiscus caribaeus	North Atlantic	Canary Islands	PL16C5	Bravo et al., 2019	MK649667.1	40.05	78.77	78.69	82.09	82.65	81.53	81.37	81.52	81.43	81.77	81.65	81.54	81.54	81.54	83.4	81.53	81.66	81.78	81.66	81.78	81.89	81.78	81.66	81.89	81.89	81.13	81.33	80.8	80.68	80.57	80.68	80.91	80.91	80.8	79.77	80.25	81.81	81.81	83.75	80.64	81.96	82.28	81.5	80.4
Gambierdiscus caribaeus	North Atlantic	Canary Islands	PL6C3	Bravo et al., 2019	MK649670.1	40.08	78.15	77.94	81.75	82.38	81.27	82.55	81.17	81.07	81.43	81.31	81.19	81.19	81.19	83.08	81.31	81.31	81.43	81.31	81.43	81.55	81.43	81.31	81.55	81.55	80.55	80.89	80.41	80.29	80.17	80.29	80.53	80.53	80.41	79.69	80.19	81.32	81.32	83.75	80.35	81.7	82.02	81.86	80.41
Gambierdiscus caribaeus	North Atlantic	Canary Islands	PL6D4	Bravo et al., 2019	MK649671.1	39.87	78.27	78.06	81.83	82.34	81.22	81.55	81.25	81.15	81.51	81.39	81.27	81.27	81.27	83.15	81.39	81.39	81.51	81.39	81.51	81.63	81.51	81.39	81.63	81.63	80.64	80.84	80.5	80.38	80.26	80.38	80.61	80.61	80.5	79.55	80.05	81.4	81.4	83.75	80.3	81.65	81.97	82.05	80.1
Gambierdiscus caribaeus	North Atlantic	Canary Islands	VGO1370	Bravo et al., 2019	MK649673.1	40.08	78.57	78.49	81.86	82.56	81.44	81.37	81.35	81.26	81.6	81.49	81.37	81.37	81.37	83.16	81.29	81.43	81.55	81.43	81.55	81.66	81.55	81.43	81.66	81.66	80.89	81.07	80.62	80.5	80.39	80.5	80.73	80.73	80.62	79.59	80.07	81.58	81.58	83.75	80.55	81.89	82.21	82.13	80.33
Gambierdiscus caribaeus	North Atlantic	Mullet Bay, Bahama	B775	Richlen et al., 2008	EU770666.2	39.79	78.78	78.7	82.63	82.65	81.53	81.56	81.79	81.69	82.04	81.92	81.81	81.81	81.81	84	82.21	82.21	82.32	82.21	82.32	82.43	82.32	82.21	82.43	82.43	81.49	81.7	81.36	81.24	81.13	81.24	81.47	81.47	81.36	80.45	80.93	82.22	82.22	83.75	80.64	81.96	82.28	80.93	80.4
Gambierdiscus caribaeus	North Pacific	Knight Key, Florida	FIT113	Richlen et al., 2008	EU770681.2	39.95	78.6	78.52	82.36	82.53	81.41	81.23	81.48	81.38	81.73	81.61	81.5	81.5	81.5	83.67	81.81	81.94	82.05	81.94	82.05	82.16	82.05	81.94	82.16	82.16	81.42	81.63	81.1	80.98	80.87	80.98	81.21	81.21	81.1	80.2	80.67	82.06	82.06	83.75	80.52	81.83	82.15	81.01	80.28
Gambierdiscus caribaeus	North Pacific	Tol, Druk	TT302B	Richlen et al., 2008	EU770686.2	39.95	78.72	78.64	82.47	82.65	81.53	81.37	81.59	81.5	81.84	81.73	81.61	81.61	81.61	83.8	81.92	82.05	82.16	82.05	82.16	82.27	82.16	82.05	82.27	82.27	81.53	81.74	81.21	81.1	80.98	81.1	81.32	81.32	81.21	80.31	80.78	82.17	82.17	83.75	80.64	81.96	82.28	81.12	80.4
Gambierdiscus caribaeus	North Atlantic	Canary Islands	PL6B3	Bravo et al., 2019	MK649672.1	39.87	78.3	78.1	81.72	82.31	81.2	81.22	81.15	81.05	81.4	81.29	81.17	81.17	81.17	83.02	81.05	81.29	81.4	81.29	81.4	81.52	81.4	81.29	81.52	81.52	80.64	80.82	80.4	80.28	80.16	80.28	80.52	80.52	80.4	79.46	79.95	81.41	81.41	83.75	80.28	81.63	81.95	82.06	80.07
Gambierdiscus caribaeus	North Atlantic	Canary Islands	PL12B4	Bravo et al., 2019	MK649669.1	39.85	78.96	78.88	82.47	82.65	81.53	81.37	81.69	81.59	81.93	81.82	81.71	81.71	81.71	83.8	81.92	82.05	82.16	82.05	82.16	82.27	82.16	82.05	82.27	82.27	81.53	81.79	81.35	81.24	81.13	81.24	81.46	81.46	81.35	80.35	80.82	82.23	82.23	83.75	80.64	81.96	82.28	81.15	80.4
Gambierdiscus caribaeus	North Atlantic	Canary Islands	PL12D5	Bravo et al., 2019	MK649668.1	39.85	78.94	78.86	82.47	82.65	81.53	81.37	81.66	81.57	81.91	81.8	81.69	81.69	81.69	83.8	81.92	82.05	82.16	82.05	82.16	82.27	82.16	82.05	82.27	82.27	81.53	81.79	81.33	81.22	81.1	81.22	81.44	81.44	81.33	80.33	80.79	82.23	82.23	83.75	80.64	81.96	82.28	81.13	80.4
Gambierdiscus caribaeus	North Atlantic	Canary Islands	PL12C2	Bravo et al., 2019	MK649665.1	39.85	78.94	78.86	82.47	82.65	81.53	81.37	81.66	81.57	81.91	81.8	81.69	81.69	81.69	83.8	81.92	82.05	82.16	82.05	82.16	82.27	82.16	82.05	82.27	82.27	81.53	81.79	81.33	81.22	81.1	81.22	81.44	81.44	81.33	80.33	80.79	82.23	82.23	83.75	80.64	81.96	82.28	81.13	80.4
Gambierdiscus caribaeus	North Atlantic	Canary Islands	VGO1377	Bravo et al., 2019	MK649663.1	39.85	78.94	78.86	82.47	82.65	81.53	81.37	81.66	81.57	81.91	81.8	81.69	81.69	81.69	83.8	81.92	82.05	82.16	82.05	82.16	82.27	82.16	82.05	82.27	82.27	81.53	81.79	81.33	81.22	81.1	81.22	81.44	81.44	81.33	80.33	80.79	82.23	82.23	83.75	80.64	81.96	82.28	81.13	80.4
Gambierdiscus caribaeus	North Atlantic	Canary Islands	PL12D6	Bravo et al., 2019	MK649662.1	39.85	78.86	78.78	82.47	82.65	81.53	81.37	81.6	81.51	81.85	81.74	81.62	81.62	81.62	83.8	81.92	82.05	82.16	82.05	82.16	82.27	82.16	82.05	82.27	82.27	81.53	81.79	81.26	81.15	81.04	81.15	81.37	81.37	81.26	80.27	80.73	82.23	82.23	83.75	80.64	81.96	82.28	81.06	80.4
Gambierdiscus caribaeus	North Atlantic	Canary Islands	VGO1366	Bravo et al., 2019	MK649660.1	40.03	78.96	78.88	82.47	82.65	81.53	81.37	81.69	81.59	81.93	81.82	81.71	81.71	81.71	83.8	81.92	82.05	82.16	82.05	82.16	82.27	82.16	82.05	82.27	82.27	81.53	81.87	81.43	81.32	81.21	81.32	81.54	81.54	81.43	80.44	80.9	82.25	82.31	83.75	80.64	81.96	82.28	81.01	80.4
Gambierdiscus caribaeus	North Atlantic	Canary Islands	PL12B6	Bravo et al., 2019	MK649658.1	39.89	78.74	78.58	82.54	82.49	82.04	83.94	82.04	81.94	82.32	82.19	82.19	82.19	82.19	84.35	82.19	82.19	82.32	82.19	82.32	82.44	82.44	82.19	82.44	82.44	81.27	80.96	81.02	80.9	80.77	80.9	81.15	81.15	81.15	80.4	80.92	82.23	82.23	84.08	80.54	81.93	82.26	82.65	81.75
Gambierdiscus caribaeus	North Atlantic	Canary Islands	PL12C4	Bravo et al., 2019	MK649657.1	39.8	78.63	78.47	82.45	82.47	81.94	83.84	81.95	81.85	82.23	82.1	82.1	82.1	82.1	84.26	82.1	82.1	82.23	82.1	82.23	82.35	82.35	82.1	82.35	82.35	81.18	80.93	80.93	80.8	80.68	80.8	81.05	81.05	81.05	80.3	80.95	82.14	82.14	84.05	80.51	81.9	82.23	82.56	81.66
Gambierdiscus caribaeus	North Atlantic	Canary Islands	PL11D8	Bravo et al., 2019	MK649656.1	40.17	78.62	78.45	82.29	82.51	82.03	83.86	82.04	81.81	82.19	82.06	82.19	82.06	82.06	84.29	82.06	82.06	82.19	82.06	82.19	82.32	82.32	82.06	82.32	82.32	81.11	80.85	80.85	80.72	80.72	80.72	80.98	80.98	80.98	80.34	81.01	82.1	82.1	83.96	80.42	81.81	82.14	82.54	81.74
Gambierdiscus australes	North Atlantic	Cala Barril, Menorca, Spain	IRTACC196	Tudo et al., 2020	MT119180.1	40.33	76.52	76.41	78.71	79.23	78.1	80.47	78.74	78.53	78.89	78.77	78.77	78.89	78.89	80.89	78.77	79.01	79.01	78.77	79.37	79.01	79.01	78.77	79.01	79.01	78.23	78.13	78.11	78.11	77.99	78.11	78.36	78.36	78.36	77.63	77.9	79.64	79.64	83.43	78.8	80.1	80.65	80.65	79.78
Gambierdiscus australes	North Atlantic	Binimela, Menorca, Spain	IRTACC075	Tudo et al., 2020	MT119184.1	39.82	78.28	78.12	80.76	80.34	80.34	83.06	80.64	80.53	80.67	80.53	80.67	80.67	80.67	83.53	80.53	80.81	80.81	80.53	81.22	80.81	80.81	80.53	80.81	80.81	79.92	79.64	79.78	79.78	79.78	79.92	80.06	80.06	80.06	79.22	79.81	81.68	81.68	82.59	81.82	81.12	81.68	82.4	82.12
Gambierdiscus australes	North Atlantic	Portocolom, Mallorca, Spain	IRTACC095	Tudo et al., 2020	MT119190.1	40.06	78.73	78.58	81.21	80.79	80.79	83.25	81.08	80.69	81.11	80.97	81.11	81.25	81.25	83.72	80.97	81.25	81.25	80.97	81.67	81.25	81.25	80.97	81.25	81.25	80.36	80.08	80.22	80.22	80.22	80.5	80.5	80.5	80.5	79.67	80.25	82.12	82.12	84.49	82.26	81.56	82.24	82.85	82.57
Gambierdiscus australes	North Pacific	Hawaii Islands	BIG2	Richlen et al., 2008	EU770664.2	40.49	76.33	76.34	79.11	80.44	78.5	80.86	79.38	79.16	79.52	79.4	79.4	79.52	79.52	81.33	79.4	79.64	79.64	79.4	80	79.76	79.64	79.4	79.64	79.64	78.27	78.7	78.27	78.27	78.15	78.27	78.51	78.51	78.51	77.67	78.06	79.88	79.88	83.58	80	81.05	82.14	81.03	80.17
Gambierdiscus australes	North Atlantic	Canary Islands	VGO 1046	Fraga et al., 2011	JF303072.1	40.14	76.85	76.8	79.68	80.85	79.42	81.65	79.71	79.35	79.74	79.61	79.61	79.74	79.74	82.08	79.61	79.87	79.87	79.61	80.26	79.87	79.87	79.61	79.87	79.87	79.03	78.77	79.03	78.9	78.9	78.9	79.16	79.16	79.16	78.37	78.93	80.95	80.95	83.05	80.21	81.5	82.11	81.78	81.65
Gambierdiscus australes	North Atlantic	La Fajana, La Palma, Spain	IRTA-SMM-17-344	Tudo et al., 2020	MT396392.1	40.96	78.02	77.66	80.56	81.52	80.05	81.7	80.61	80.38	80.76	80.64	80.64	80.76	80.76	82.1	80.64	80.89	80.76	80.51	81.15	80.76	80.76	80.76	80.76	80.89	79.82	79.9	79.69	79.69	79.57	79.69	79.95	79.95	79.95	78.93	79.34	81.31	81.31	84.69	80.9	82.34	82.83	82.63	81.59
Gambierdiscus australes	North Atlantic	Canary Islands	RTA-SMM-17-316	Tudo et al., 2020	MT396391.1	40.87	77.88	77.79	80.29	80.9	79.69	82.02	80.31	80.1	80.45	80.33	80.33	80.45	80.45	82.53	80.33	80.57	80.57	80.33	80.93	80.57	80.57	80.33	80.57	80.57	79.69	79.73	79.55	79.55	79.43	79.55	79.78	79.78	79.78	78.95	79.33	81.06	81.06	83.75	80.42	81.76	82.34	82.08	81.1
Gambierdiscus australes	North Pacific	Hawaii Islands	BIG1	Richlen et al., 2008	EU770663.2	40.9	77.54	77.56	80.07	80.57	79.47	81.83	80.1	79.88	80.24	80.12	80.12	80.24	80.24	82.3	80.12	80.36	80.36	80.12	80.72	80.36	80.36	80.12	80.36	80.36	79.47	79.56	79.35	79.35	79.23	79.35	79.59	79.59	79.59	78.75	79.14	80.48	80.48	83.58	80	81.43	82.01	81.63	80.65
Gambierdiscus australes	North Atlantic	Cala Galoita Menorca, Spain	IRTACC146	Tudo et al., 2020	MT119189.1	40.68	78.19	78.09	80.39	80.8	79.78	82.54	80.41	80.19	80.56	80.44	80.44	80.56	80.56	82.7	80.44	80.68	80.68	80.44	81.04	80.68	80.68	80.44	80.68	80.68	79.9	79.63	79.78	79.78	79.66	79.78	80.02	80.02	80.02	79.17	79.56	81.32	81.32	83.72	80.32	81.67	82.25	81.85	81.46
Gambierdiscus australes	North Atlantic	St. Adeodad, Menorca, Spain	IRTACC143	Tudo et al., 2020	MT119188.1	40.68	78.19	78.09	80.39	80.8	79.78	82.54	80.41	80.19	80.56	80.44	80.44	80.56	80.56	82.7	80.44	80.68	80.68	80.44	81.04	80.68	80.68	80.44	80.68	80.68	79.9	79.63	79.78	79.78	79.66	79.78	80.02	80.02	80.02	79.17	79.56	81.32	81.32	83.72	80.32	81.67	82.25	81.85	81.46
Gambierdiscus australes	North Atlantic	Binimela, Menorca, Spain	IRTACC120	Tudo et al., 2020	MT119187.1	40.68	78.19	78.09	80.39	80.8	79.78	82.54	80.41	80.19	80.56	80.44	80.44	80.56	80.56	82.7	80.44	80.68	80.68	80.44	81.04	80.68	80.68	80.44	80.68	80.68	79.9	79.63	79.78	79.78	79.66	79.78	80.02	80.02	80.02	79.17	79.56	81.32	81.32	83.72	80.32	81.67	82.25	81.85	81.46
Gambierdiscus australes	North Atlantic	Camp de Mar, Mallorca, Spain	IRTACC102	Tudo et al., 2020	MT119186.1	40.68	78.19	78.09	80.39	80.8	79.78	82.54	80.41	80.19	80.56	80.44	80.44	80.56	80.56	82.7	80.44	80.68	80.68	80.44	81.04	80.68	80.68	80.44	80.68	80.68	79.9	79.63	79.78	79.78	79.66	79.78	80.02	80.02	80.02	79.17	79.56	81.32	81.32	83.72	80.32	81.67	82.25	81.85	81.46
Gambierdiscus australes	North Atlantic	Canyamel, Mallorca, Spain	IRTACC112	Tudo et al., 2020	MT119185.1	40.68	78.19	78.09	80.39	80.8	79.78	82.54	80.41	80.19	80.56	80.44	80.44	80.56	80.56	82.7	80.44	80.68	80.68	80.44	81.04	80.68	80.68	80.44	80.68	80.68	79.9	79.63	79.78	79.78	79.66	79.78	80.02	80.02	80.02	79.17	79.56	81.32	81.32	83.72	80.32	81.67	82.25	81.85	81.46
Gambierdiscus australes	North Atlantic	Cala Anguila, Mallorca, Spain	IRTACC037	Tudo et al., 2020	MT119183.1	40.37	79.72	79.57	82.47	82.05	82.05	84.73	82.34	81.94	82.36	82.22	82.36	82.36	82.36	85.2	82.22	82.5	82.5	82.22	82.92	82.5	82.5	82.22	82.5	82.5	81.34	81.06	81.2	81.2	81.2	81.34	81.48	81.48	81.48	80.64	81.22	83.1	83.1	84.34	83.24	82.54	83.24	83.82	83.54
Gambierdiscus australes	South Pacific	Rairua, Raivavae Island, Australes Archipelago	RAV-92_1	Litaker et al., 2010	EU498073.1	40.8	77.16	77.06	80.07	80.72	79.27	79.76	79.2	79	79.33	79.22	79.11	79.22	79.22	81.9	79.86	80.23	80.23	80	80.57	80.23	80.11	80	80.23	80.23	79.79	80.05	78.71	78.71	78.6	78.71	78.93	78.93	78.82	77.81	78.06	80.94	80.94	83.43	80.25	81.55	82.12	80.65	79.79
Gambierdiscus australes	North Atlantic	Cala Barril, Menorca, Balearic Islands, Spain	IRTACC192	Tudo et al., 2020	MT119178.1	40.69	78.09	78	79.93	80.96	79.35	80.11	79.98	79.77	80.12	80	79.88	80	80	81.81	79.72	80.09	80.09	79.86	80.44	80.09	79.98	79.86	80.09	80.09	79.64	79.78	79.23	79.23	79.12	79.23	79.47	79.47	79.35	78.19	78.56	81.06	81.06	83.72	80.48	81.84	82.43	82.27	79.9
Gambierdiscus australes	North Pacific	Hawaii Islands	BIG3	Richlen et al., 2008	EU770665.2	40.59	78.29	78.21	80.77	80.97	79.51	80.22	80.5	80.3	80.64	80.53	80.41	80.53	80.53	82.69	80.81	81.04	81.04	80.81	81.38	81.04	80.93	80.81	81.04	81.04	80.2	80.47	80.07	80.07	79.95	80.07	80.29	80.29	80.18	79.16	79.52	81.61	81.61	83.87	80.62	81.93	82.51	81.11	80.14
Gambierdiscus australes	North Atlantic	Charco Azul, El Hierro, Spain	IRTA-SMM-17-418	Tudo et al., 2020	MT396390.1	40.58	78.34	78.25	80.57	80.99	79.95	82.53	80.59	80.37	80.74	80.61	80.61	80.74	80.74	82.93	80.61	80.86	80.86	80.61	81.23	80.86	80.86	80.61	80.86	80.86	80.07	79.8	79.95	79.95	79.83	79.95	80.2	80.2	80.2	79.34	79.73	81.5	81.5	83.72	80.5	81.87	82.45	82.29	81.65
Gambierdiscus australes	North Atlantic	Tacoron, El Hierro, Spain	IRTA-SMM-17-321	Tudo et al., 2020	MT396386.1	40.44	77.74	77.64	79.93	80.67	79.32	81.84	79.95	79.73	80.1	79.98	79.98	80.1	80.1	82.29	79.98	80.22	80.22	79.98	80.58	80.22	80.22	79.98	80.22	80.22	79.44	79.51	79.32	79.32	79.2	79.32	79.56	79.56	79.56	78.72	79.11	80.85	80.85	83.58	80.2	81.54	82.11	81.74	80.99
Gambierdiscus australes	North Atlantic	Punta de Teno, Tenerife, Spain	IRTA-SMM-17-307	Tudo et al., 2020	MT396387.1	40.32	76.86	76.76	79.04	80.62	79.17	80.03	78.98	78.78	79.12	79.01	78.89	79.01	79.01	80.91	79.42	79.33	79.33	79.09	79.67	79.33	79.21	79.09	79.33	79.33	78.87	79.58	78.47	78.47	78.36	78.47	78.7	78.7	78.59	77.66	78.03	80.05	80.05	83.72	80.27	81.62	82.2	81.16	79.83
Gambierdiscus australes	North Atlantic	Charco Manso, El Hierro, Spain	IRTA-SMM-17-338	Tudo et al., 2020	MT396389.1	40.79	77.78	77.68	79.83	80.77	79.23	81.62	79.86	79.64	80	79.88	79.88	80	80	82.16	79.88	80.12	80.12	79.88	80.48	80.12	80.12	79.88	80.12	80.12	79.35	79.61	79.35	79.35	79.23	79.35	79.59	79.59	79.59	78.75	79.14	80.87	80.87	83.58	80.3	81.63	82.21	81.63	81.01
Gambierdiscus australes	South Pacific	Rairua, Raivavae Island, Australes Archipelago	RAV-92_4	Litaker et al., 2010	EU498074.1	40.8	77.27	77.18	80.18	80.84	79.39	79.89	79.31	79.11	79.44	79.33	79.22	79.33	79.33	82.03	79.98	80.34	80.34	80.11	80.68	80.34	80.23	80.11	80.34	80.34	79.68	79.93	78.6	78.6	78.48	78.6	78.82	78.82	78.71	77.59	77.95	81.05	81.05	83.58	80.37	81.68	82.25	80.76	79.91
Gambierdiscus australes	North Pacific	Hawaii	CCMP 1653	Richlen et al., 2008	EU770675.2	40.31	77.87	77.78	80.41	80.84	79.39	79.89	79.95	79.75	80.09	79.98	79.86	79.98	79.98	82.25	80.45	80.56	80.56	80.34	80.89	80.56	80.45	80.34	80.56	80.56	80.05	80.31	79.82	79.82	79.71	79.82	80.04	80.04	79.93	78.92	79.28	81.24	81.24	83.58	80.37	81.68	82.25	80.74	79.91
Gambierdiscus australes	North Pacific	Hawaii	Strain 177	Richlen et al., 2008	EU770659.2	40.56	78.01	77.92	80.54	80.84	79.39	79.89	80.09	79.89	80.23	80.11	80	80.11	80.11	82.4	80.34	80.69	80.69	80.47	81.03	80.69	80.58	80.47	80.69	80.69	80.05	80.31	79.73	79.73	79.62	79.73	79.96	79.96	79.84	78.84	79.19	81.37	81.37	83.58	80.37	81.68	82.25	80.98	79.91
Gambierdiscus australes	South Pacific	Gambier Islands, French Polynesia	FP100	Richlen et al., 2008	EU770682.2	40.43	78.01	77.92	80.54	80.84	79.39	79.89	80.09	79.89	80.23	80.11	80	80.11	80.11	82.4	80.34	80.69	80.69	80.47	81.03	80.69	80.58	80.47	80.69	80.69	80.05	80.31	79.73	79.73	79.62	79.73	79.96	79.96	79.84	78.84	79.19	81.37	81.37	83.58	80.37	81.68	82.25	80.98	79.91
Gambierdiscus australes	North Atlantic	Cala Barril, Menorca	IRTACC198	Tudo et al., 2020	MT119181.1	40.41	78.28	78.2	80.39	80.97	79.39	79.89	80.22	80.02	80.36	80.25	80.13	80.25	80.25	82.24	80.18	80.54	80.54	80.31	80.88	80.54	80.43	80.31	80.54	80.54	79.89	80.26	79.71	79.71	79.6	79.71	79.93	79.93	79.82	78.71	79.06	81.24	81.24	83.72	80.49	81.81	82.38	81.29	79.91
Gambierdiscus australes	North Atlantic	Cala Barril, Menorca	IRTACC193	Tudo et al., 2020	MT119179.1	40.7	78.05	77.96	80.73	80.97	79.51	80.62	80.28	80.07	80.41	80.3	80.18	80.3	80.3	82.64	80.66	80.88	80.88	80.66	81.22	80.88	80.77	80.66	80.88	80.88	80.05	80.42	79.91	79.91	79.8	79.91	80.14	80.14	80.02	79.23	79.59	81.46	81.46	83.72	80.49	81.81	82.38	80.95	80.02
Gambierdiscus australes	South Pacific	Cook Islands, Rarotonga	CAWD149	Rhodes et al., 2014	KM219121.1	40.72	77.57	77.47	79.93	80.97	79.34	81.34	79.84	79.63	79.98	79.86	79.98	80.09	80.09	82.08	79.86	80.09	80.09	79.86	80.44	80.09	80.21	79.86	80.09	80.09	79.23	79.81	79.08	79.08	78.97	79.08	79.32	79.32	79.2	78.38	78.76	80.68	80.68	83.72	80.49	81.81	82.38	81.34	80.82
Gambierdiscus australes	North Atlantic	Puerto Calero, Lanzarote	IRTA-SMM-16-288	Tudo et al., 2020	MT396374.1	40.49	77.6	77.51	79.78	80.41	79.18	81.96	79.81	79.59	79.95	79.83	79.83	79.95	79.95	81.97	79.83	80.07	80.07	79.83	80.43	80.07	80.07	79.83	80.07	80.07	79.3	79.27	79.18	79.18	79.06	79.18	79.42	79.42	79.42	78.58	78.97	80.7	80.7	83.72	79.95	81.27	81.84	81.71	80.84
Gambierdiscus australes	North Atlantic	Caleta Caballo, Lanzarote	IRTA-SMM-17-04	Tudo et al., 2020	MT396377.1	40.83	78.49	78.41	81.01	80.97	79.81	82.07	80.66	80.45	80.81	80.69	80.69	80.81	80.81	83.29	81.05	81.28	81.28	81.05	81.63	81.28	81.28	81.05	81.28	81.28	80.54	80.83	80.82	80.82	80.71	80.82	81.05	81.05	81.05	80.25	80.62	81.96	82.08	83.72	80.49	81.81	82.38	80.46	81.45
Gambierdiscus australes	North Atlantic	Puerto Calero, Lanzarote	IRTA-SMM-17-06	Tudo et al., 2020	MT396378.1	40.55	78.05	77.96	80.24	80.8	79.63	82.07	80.27	80.05	80.41	80.29	80.29	80.41	80.41	82.52	80.29	80.53	80.53	80.29	80.89	80.53	80.53	80.29	80.53	80.53	79.76	79.63	79.64	79.64	79.52	79.64	79.88	79.88	79.88	79.03	79.42	81.17	81.17	83.72	80.32	81.67	82.25	81.94	81.31
Gambierdiscus australes	North Atlantic	Charco Azul, El Hierro	IRTA-SMM-17-389	Tudo et al., 2020	MT396380.1	40.65	78.01	77.91	80.19	80.85	79.59	81.96	80.22	80	80.36	80.24	80.24	80.36	80.36	82.45	80.24	80.48	80.48	80.24	80.84	80.48	80.48	80.24	80.48	80.48	79.71	79.68	79.59	79.59	79.47	79.59	79.83	79.83	79.83	78.99	79.37	81.11	81.11	83.72	80.37	81.71	82.29	82	81.26
Gambierdiscus australes	North Atlantic	Charca del Viento, Tenerife	IRTA-SMM-17-309	Tudo et al., 2020	MT396381.1	40.63	77.83	77.74	80.02	80.77	79.42	81.84	80.05	79.83	80.19	80.07	80.07	80.19	80.19	82.26	80.07	80.31	80.31	80.07	80.68	80.31	80.31	80.07	80.31	80.31	79.54	79.61	79.42	79.42	79.3	79.42	79.66	79.66	79.66	78.81	79.2	80.95	80.95	83.72	80.3	81.64	82.22	81.96	81.09
Gambierdiscus australes	North Atlantic	Playa de vueltas, La Gomera	IRTA-SMM-17-393	Tudo et al., 2020	MT396383.1	40.63	77.83	77.74	80.02	80.77	79.42	81.84	80.05	79.83	80.19	80.07	80.07	80.19	80.19	82.26	80.07	80.31	80.31	80.07	80.68	80.31	80.31	80.07	80.31	80.31	79.54	79.61	79.42	79.42	79.3	79.42	79.66	79.66	79.66	78.81	79.2	80.95	80.95	83.72	80.3	81.64	82.22	81.96	81.09
Gambierdiscus australes	North Atlantic	Puerto Calero, Lanzarote	IRTA-SMM-16-290	Tudo et al., 2020	MT396384.1	40.48	77.35	77.26	79.74	80.72	79.14	81.4	79.64	79.43	79.79	79.67	79.67	79.79	79.79	81.74	79.67	79.91	79.91	79.67	80.26	79.91	79.91	79.67	79.91	79.91	79.03	79.56	78.88	78.88	78.77	78.88	79.12	79.12	79	78.17	78.55	80.5	80.5	83.72	80.25	81.59	82.16	81.75	80.19
Gambierdiscus australes	North Atlantic	Caleta Caballo, Lanzarote	IRTA-SMM-17-07	Tudo et al., 2020	MT396385.1	40.77	77.95	77.86	80.15	80.75	79.54	82.01	80.17	79.95	80.31	80.19	80.19	80.31	80.31	82.4	80.19	80.43	80.43	80.19	80.8	80.43	80.43	80.19	80.43	80.43	79.66	79.58	79.54	79.54	79.42	79.54	79.78	79.78	79.78	78.93	79.32	81.07	81.07	83.72	80.27	81.62	82.2	82.2	81.21
Gambierdiscus australes	North Atlantic	Agaete, Gran Canaria	IRTA-SMM-17-106	Tudo et al., 2020	MT396406.1	40.66	77.87	77.78	80.07	80.72	79.46	81.93	80.1	79.88	80.24	80.12	80.12	80.24	80.24	82.33	80.12	80.36	80.36	80.12	80.73	80.36	80.36	80.12	80.36	80.36	79.59	79.56	79.47	79.47	79.34	79.47	79.71	79.71	79.71	78.86	79.25	81	81	83.72	80.25	81.6	82.18	82.14	81.14
Gambierdiscus australes	North Atlantic	La Fajana, La Palma	IRTA-SMM-17-287	Tudo et al., 2020	MT396409.1	40.52	78.19	78.09	80.39	80.75	79.78	82.3	80.41	80.19	80.56	80.44	80.44	80.56	80.56	82.7	80.44	80.68	80.68	80.44	81.04	80.68	80.68	80.44	80.68	80.68	79.9	79.58	79.78	79.78	79.66	79.78	80.02	80.02	80.02	79.17	79.56	81.32	81.32	83.72	80.27	81.62	82.2	82.22	81.46
Gambierdiscus australes	North Atlantic	Playa de vueltas, La Gomera	IRTA-SMM-17-436	Tudo et al., 2020	MT396408.1	40.63	77.95	77.86	80.15	80.8	79.54	81.96	80.17	79.95	80.31	80.19	80.19	80.31	80.31	82.4	80.19	80.43	80.43	80.19	80.8	80.43	80.43	80.19	80.43	80.43	79.66	79.63	79.54	79.54	79.42	79.54	79.78	79.78	79.78	78.93	79.32	81.07	81.07	83.72	80.32	81.67	82.25	81.96	81.21
Gambierdiscus australes	North Atlantic	Charco Manso, El Hierro	IRTA-SMM-17-425	Tudo et al., 2020	MT396407.1	40.87	77.95	77.86	80.24	80.92	79.64	81.92	80.26	80.05	80.41	80.29	80.29	80.41	80.41	82.48	80.29	80.53	80.53	80.29	80.88	80.53	80.53	80.29	80.53	80.53	79.76	79.76	79.52	79.52	79.4	79.52	79.76	79.76	79.76	78.92	79.31	81.13	81.13	83.72	80.45	81.78	82.36	82.04	81.18
Gambierdiscus australes	North Atlantic	Agaete, Gran Canaria	IRTA-SMM-17-103	Tudo et al., 2020	MT396405.1	40.86	78	77.91	80.21	80.95	79.48	80.03	80.12	79.91	80.25	80.14	80.02	80.14	80.14	82.1	80.02	80.37	80.37	80.14	80.72	80.37	80.25	80.14	80.37	80.37	79.53	79.78	79.37	79.37	79.26	79.37	79.61	79.61	79.49	78.45	78.82	81.07	81.07	83.72	80.47	81.81	82.38	81.83	80.02
Gambierdiscus australes	North Atlantic	Las cocinitas, Lanzarote	IRTA-SMM-16-292	Tudo et al., 2020	MT396404.1	40.74	78.03	77.94	80.22	80.82	79.61	82.01	80.24	80.02	80.39	80.26	80.26	80.39	80.39	82.48	80.26	80.51	80.51	80.26	80.87	80.51	80.51	80.26	80.51	80.51	79.73	79.66	79.61	79.61	79.49	79.61	79.86	79.86	79.86	79.01	79.4	81.14	81.14	83.72	80.35	81.69	82.27	82.03	81.28
Gambierdiscus australes	North Atlantic	Charca del Viento, Tenerife	IRTA-SMM-17-291	Tudo et al., 2020	MT396403.1	40.68	77.93	77.83	80.12	80.77	79.51	81.96	80.15	79.93	80.29	80.17	80.17	80.29	80.29	82.38	80.17	80.41	80.41	80.17	80.77	80.41	80.41	80.17	80.41	80.41	79.64	79.61	79.52	79.52	79.39	79.52	79.76	79.76	79.76	78.91	79.3	81.04	81.04	83.72	80.3	81.64	82.22	82.06	81.19
Gambierdiscus australes	North Atlantic	Tacoron, El Hierro	IRTA-SMM-17-324	Tudo et al., 2020	MT396379.1	40.84	77.99	77.9	80.29	80.87	79.69	82.03	80.31	80.1	80.46	80.34	80.34	80.46	80.46	82.55	80.34	80.58	80.58	80.34	80.94	80.58	80.58	80.34	80.58	80.58	79.69	79.71	79.57	79.57	79.45	79.57	79.81	79.81	79.81	78.97	79.35	81.08	81.08	83.72	80.4	81.74	82.31	82.09	81.23
Gambierdiscus australes	North Atlantic	Puerto Calero, Lanzarote	IRTA-SMM-16-293	Tudo et al., 2020	MT396375.1	40.52	78	77.9	80.2	80.75	79.58	82.07	80.22	80	80.36	80.24	80.24	80.36	80.36	82.47	80.24	80.48	80.48	80.24	80.85	80.48	80.48	80.24	80.48	80.48	79.71	79.58	79.59	79.59	79.47	79.59	79.83	79.83	79.83	78.98	79.37	81.12	81.12	83.72	80.27	81.62	82.2	82.14	81.27
Gambierdiscus australes	South Pacific	Cook Islands, Rarotonga	CAWD216	Rhodes et al., 2014	KM219122.1	41.03	77.94	77.85	80.34	80.92	79.74	81.88	80.24	80.02	80.38	80.26	80.26	80.38	80.38	82.44	80.26	80.5	80.5	80.26	80.86	80.5	80.5	80.26	80.5	80.5	79.74	79.76	79.59	79.59	79.47	79.59	79.83	79.83	79.71	78.88	79.26	81.1	81.1	83.72	80.45	81.78	82.36	82	81.03
Gambierdiscus australes	North Atlantic	Puerto Calero, Lanzarote	IRTACC189	Tudo et al., 2020	MT119177.1	40.58	78.39	78.31	80.65	80.97	79.51	80.03	80.34	80.13	80.47	80.36	80.25	80.36	80.36	82.53	80.45	80.8	80.8	80.58	81.14	80.8	80.69	80.58	80.8	80.8	80.16	80.58	80.13	80.13	80.02	80.13	80.35	80.35	80.24	79.14	79.5	81.56	81.65	83.72	80.49	81.81	82.38	80.92	80.02
Gambierdiscus australes	North Atlantic	Canary Islands	VGO1289	Rodrigues et al., 2017	KY448388.1	38.02	78.62	78.47	80.53	80.39	80.39	83.42	81.11	80.86	81.28	81.14	81.28	81.14	81.14	83.88	81.14	81	81.28	81.14	81.83	81.41	81.41	81.14	81.41	81.41	79.97	79.69	79.83	79.83	79.83	79.97	80.11	80.11	80.11	79.42	79.86	81.87	81.87	82.94	81.59	81.03	81.56	82.17	81.89
Gambierdiscus australes	North Atlantic	Canary Islands	171A	Rodrigues et al., 2017	KY448355.1	39.08	78.2	78.05	80.39	80.25	80.25	82.76	80.97	80.72	81.14	81	81.14	81	81	83.22	81	80.86	81.14	81	81.69	81.28	81.28	81	81.28	81.28	79.55	79.28	79.42	79.42	79.42	79.55	79.69	79.69	79.69	79	79.44	81.45	81.45	82.78	81.17	80.61	81.13	81.75	81.48
Gambierdiscus excentricus	North Atlantic	Puerto de Sauzal, Tenerife	IRTA-SMM-17-386	Tudo et al., 2020	MT396402.1	39.03	76.44	76.21	78.11	79.44	77.75	80.39	78.86	78.77	79.12	79	79	79	79	80.27	79	78.88	79.12	79	79.6	79.12	79.24	79	79.24	79.24	77.53	78.59	77.86	77.86	77.86	77.86	78.1	78.1	78.1	77.5	77.76	78.88	78.88	82.31	78.4	79.67	80.08	79.19	78.81
Gambierdiscus excentricus	North Atlantic	Canary Islands	87IF923F	Rodrigues et al., 2017	KY448391.1	38.63	78.48	78.33	80.95	80.81	80.81	83.09	81.53	81.28	81.69	81.55	81.69	81.55	81.55	83.55	81.55	81.41	81.69	81.55	82.25	81.83	81.83	81.55	81.83	81.83	80.11	79.83	79.97	79.97	79.97	80.11	80.25	80.25	80.25	79.55	80	81.73	81.73	83.1	81.45	80.89	81.42	82.03	81.75
Gambierdiscus excentricus	North Atlantic	Canary Islands	VGO 790	Fraga et al., 2011	JF303074.1	38.93	76.88	76.83	79.31	79.78	79.18	81.5	80.13	79.9	80.29	80.16	80.16	80.16	80.16	81.93	80.16	80.03	80.29	80.16	80.81	80.42	80.42	80.16	80.42	80.42	79.06	78.8	78.93	78.93	78.93	78.93	79.19	79.19	79.19	78.53	78.95	80.18	80.18	82.31	78.92	80.3	80.75	81.02	80.34
Gambierdiscus excentricus	North Atlantic	Canary Islands	VGO 791	Fraga et al., 2011	JF303075.1	38.93	77.01	76.96	79.45	79.92	79.31	81.5	80.26	80.03	80.42	80.29	80.29	80.29	80.29	81.93	80.29	80.16	80.42	80.29	80.94	80.55	80.55	80.29	80.55	80.55	79.06	78.8	78.93	78.93	78.93	78.93	79.19	79.19	79.19	78.53	78.95	80.31	80.31	82.15	78.79	80.16	80.61	80.89	80.21
Gambierdiscus excentricus	North Atlantic	Canary Islands	VGO1264	Rodrigues et al., 2017	KY448373.1	38.78	78.62	78.47	81.09	80.95	80.95	83.25	81.67	81.41	81.83	81.69	81.83	81.69	81.69	83.72	81.69	81.55	81.83	81.69	82.39	81.97	81.97	81.69	81.97	81.97	80.25	79.97	80.11	80.11	80.11	80.25	80.39	80.39	80.39	79.69	80.14	81.87	81.87	83.25	81.59	81.03	81.56	82.17	81.89
Gambierdiscus excentricus	North Atlantic	Canary Islands	VGO 792	Fraga et al., 2011	JF303076.1	38.93	76.88	76.83	79.45	79.92	79.31	81.5	80.26	80.03	80.42	80.29	80.29	80.29	80.29	81.93	80.29	80.16	80.42	80.29	80.94	80.55	80.55	80.29	80.55	80.55	79.06	78.8	78.93	78.93	78.93	78.93	79.19	79.19	79.19	78.53	78.95	80.31	80.31	82.15	78.79	80.16	80.61	80.89	80.21
Gambierdiscus excentricus	North Atlantic	Canary Islands	VGO1261	Rodrigues et al., 2017	KY448385.1	38.78	78.34	78.19	80.81	80.67	80.67	82.92	81.39	81.14	81.55	81.41	81.55	81.41	81.41	83.39	81.41	81.28	81.55	81.41	82.11	81.69	81.69	81.41	81.69	81.69	79.97	79.69	79.83	79.83	79.83	79.97	80.11	80.11	80.11	79.42	79.86	81.59	81.59	82.94	81.31	80.75	81.28	81.89	81.62
Gambierdiscus excentricus	North Atlantic	Canary Islands	87IG0417F	Rodrigues et al., 2017	KY448397.1	38.78	78.48	78.33	80.95	80.81	80.81	83.09	81.53	81.28	81.69	81.55	81.69	81.55	81.55	83.55	81.55	81.41	81.69	81.55	82.25	81.83	81.83	81.55	81.83	81.83	80.11	79.83	79.97	79.97	79.97	80.11	80.25	80.25	80.25	79.55	80	81.73	81.73	83.1	81.45	80.89	81.42	82.03	81.75
Gambierdiscus excentricus	North Atlantic	Canary Islands	87IF946F	Rodrigues et al., 2017	KY448392.1	38.78	78.48	78.33	80.95	80.81	80.81	83.09	81.53	81.28	81.69	81.55	81.69	81.55	81.55	83.55	81.55	81.41	81.69	81.55	82.25	81.83	81.83	81.55	81.83	81.83	80.11	79.83	79.97	79.97	79.97	80.11	80.25	80.25	80.25	79.55	80	81.73	81.73	83.1	81.45	80.89	81.42	82.03	81.75
Gambierdiscus excentricus	North Atlantic	Canary Islands	87IG0216FF2	Rodrigues et al., 2017	KY448396.1	38.93	78.62	78.47	81.09	80.95	80.95	83.25	81.67	81.41	81.83	81.69	81.83	81.69	81.69	83.72	81.69	81.55	81.83	81.69	82.39	81.97	81.97	81.69	81.97	81.97	80.25	79.97	80.11	80.11	80.11	80.25	80.39	80.39	80.39	79.69	80.14	81.87	81.87	83.25	81.59	81.03	81.56	82.17	81.89
Gambierdiscus excentricus	North Atlantic	Canary Islands	VGO1383	Bravo et al., 2019	MK649640.1	39.09	77.23	77.14	78.61	79.21	78.24	78.42	79.2	79.11	79.46	79.34	79.23	79.23	79.23	80.63	79.1	79.13	79.36	79.24	79.82	79.47	79.36	79.24	79.47	79.47	78.33	78.52	78.13	78.13	78.13	78.13	78.36	78.36	78.25	77.33	77.59	79.49	79.49	81.99	78.42	79.67	80.08	79.86	78.17
Gambierdiscus excentricus	North Atlantic	Canary Islands	PL14E3	Bravo et al., 2019	MK649647.1	39.03	76.81	76.71	78.57	79.21	78.12	79	79.07	78.98	79.33	79.21	79.09	79.09	79.09	80.61	79.21	79.09	79.33	79.21	79.79	79.44	79.33	79.21	79.44	79.44	78.11	78.55	77.97	77.97	77.97	77.97	78.21	78.21	78.09	77.51	77.76	79.32	79.32	81.99	78.42	79.67	80.08	79.39	78.17
Gambierdiscus excentricus	North Atlantic	Canary Islands	VGO1361	Bravo et al., 2019	MK649634.1	39.1	76.69	76.58	78.46	79.16	78.11	79.54	78.97	78.87	79.23	79.11	78.99	78.99	78.99	80.51	79.11	78.99	79.23	79.11	79.69	79.34	79.23	79.11	79.34	79.34	78	78.44	77.86	77.86	77.86	77.86	78.09	78.09	77.97	77.39	77.65	79.22	79.22	81.99	78.37	79.64	80.05	79.65	78.33
Gambierdiscus excentricus	North Atlantic	Canary Islands	VGO1390	Bravo et al., 2019	MK649637.1	39.11	77.04	76.94	78.79	79.21	78.24	79.1	79.28	79.19	79.54	79.42	79.31	79.31	79.31	80.85	79.42	79.31	79.54	79.42	80	79.65	79.54	79.42	79.65	79.65	78.33	78.67	78.19	78.19	78.19	78.19	78.42	78.42	78.31	77.73	77.98	79.53	79.53	81.99	78.42	79.67	80.08	79.26	78.17
Gambierdiscus excentricus	North Atlantic	Canary Islands	VGO1384	Bravo et al., 2019	MK649641.1	39.01	77.01	76.91	78.76	79.21	78.24	78.81	79.26	79.17	79.51	79.4	79.28	79.28	79.28	80.83	79.4	79.28	79.51	79.4	79.98	79.63	79.51	79.4	79.63	79.63	78.31	78.55	78.16	78.16	78.16	78.16	78.4	78.4	78.28	77.47	77.73	79.51	79.51	81.99	78.42	79.67	80.08	79.58	78.17
Gambierdiscus excentricus	North Atlantic	Canary Islands	VGO1381	Bravo et al., 2019	MK649638.1	39.08	76.91	76.8	78.66	79.21	78.24	79.1	79.16	79.07	79.42	79.3	79.19	79.19	79.19	80.72	79.3	79.19	79.42	79.3	79.88	79.53	79.42	79.3	79.53	79.53	78.21	78.55	78.06	78.06	78.06	78.06	78.3	78.3	78.18	77.6	77.86	79.42	79.42	81.99	78.42	79.67	80.08	79.49	78.17
Gambierdiscus excentricus	North Atlantic	Canary Islands	VGO1373	Bravo et al., 2019	MK649635.1	39.07	77.33	77.24	78.76	79.21	78.24	78.42	79.3	79.21	79.55	79.44	79.32	79.32	79.32	80.78	79.25	79.27	79.5	79.38	79.95	79.61	79.5	79.38	79.61	79.61	78.48	78.67	78.23	78.23	78.23	78.23	78.46	78.46	78.34	77.44	77.69	79.63	79.63	81.99	78.42	79.67	80.08	79.61	78.17
Gambierdiscus excentricus	North Atlantic	Canary Islands	486H11	Rodrigues et al., 2017	KY448371.1	38.78	78.62	78.47	80.95	80.81	80.81	83.42	81.53	81.28	81.69	81.55	81.69	81.55	81.55	83.88	81.55	81.41	81.69	81.55	82.25	81.83	81.83	81.55	81.83	81.83	80.25	79.97	80.11	80.11	80.11	80.25	80.39	80.39	80.39	79.69	80.14	81.87	81.87	83.41	81.73	81.17	81.7	82.31	82.03
Gambierdiscus excentricus	North Atlantic	Canary Islands	474F5	Rodrigues et al., 2017	KY448370.1	38.78	78.62	78.47	80.95	80.81	80.81	83.42	81.53	81.28	81.69	81.55	81.69	81.55	81.55	83.88	81.55	81.41	81.69	81.55	82.25	81.83	81.83	81.55	81.83	81.83	80.25	79.97	80.11	80.11	80.11	80.25	80.39	80.39	80.39	79.69	80.14	81.87	81.87	83.41	81.73	81.17	81.7	82.31	82.03
Gambierdiscus excentricus	North Atlantic	Canary Islands	PL11D4	Bravo et al., 2019	MK649626.1	38.82	76.64	76.53	78.25	78.84	77.88	78.28	78.77	78.68	79.03	78.91	78.79	78.79	78.79	80.24	78.75	78.77	79	78.89	79.47	79.12	79	78.89	79.12	79.12	77.96	78.13	77.67	77.67	77.67	77.67	77.91	77.91	77.79	76.86	77.12	79.14	79.14	81.84	78.05	79.33	79.74	80.02	77.84
Gambierdiscus excentricus	North Atlantic	Canary Islands	VGO1388	Bravo et al., 2019	MK649643.1	38.74	77.3	77.21	78.91	79.08	78.12	78.28	79.26	79.17	79.5	79.39	79.28	79.28	79.28	80.93	79.39	79.42	79.64	79.53	80.09	79.75	79.64	79.53	79.75	79.75	78.64	78.83	78.39	78.39	78.39	78.39	78.61	78.61	78.5	77.6	77.85	79.77	79.77	81.84	78.3	79.54	79.95	79.31	78.05
Gambierdiscus excentricus	North Atlantic	Canary Islands	VGO1372	Bravo et al., 2019	MK649633.1	38.98	76.92	76.82	78.67	79.08	78.12	78.97	79.17	79.08	79.42	79.31	79.19	79.19	79.19	80.72	79.31	79.19	79.42	79.31	79.88	79.54	79.42	79.31	79.54	79.54	78.22	78.55	78.07	78.07	78.07	78.07	78.31	78.31	78.19	77.61	77.87	79.42	79.42	81.84	78.3	79.54	79.95	79.14	78.05
Gambierdiscus excentricus	North Atlantic	Canary Islands	412P	Rodrigues et al., 2017	KY448366.1	38.63	78.34	78.19	80.67	80.53	80.53	83.09	81.25	81	81.41	81.28	81.41	81.28	81.28	83.55	81.28	81.14	81.41	81.28	81.97	81.55	81.55	81.28	81.55	81.55	79.97	79.69	79.83	79.83	79.83	79.97	80.11	80.11	80.11	79.42	79.86	81.59	81.59	83.25	81.45	80.89	81.42	82.03	81.75
Gambierdiscus excentricus	North Atlantic	Canary Islands	452A	Rodrigues et al., 2017	KY448368.1	38.63	78.48	78.33	80.81	80.67	80.67	83.25	81.39	81.14	81.55	81.41	81.55	81.41	81.41	83.72	81.41	81.28	81.55	81.41	82.11	81.69	81.69	81.41	81.69	81.69	80.11	79.83	79.97	79.97	79.97	80.11	80.25	80.25	80.25	79.55	80	81.73	81.73	83.25	81.59	81.03	81.56	82.17	81.89
Gambierdiscus excentricus	North Atlantic	Canary Islands	87IF968F	Rodrigues et al., 2017	KY448393.1	38.93	78.48	78.33	80.95	80.81	80.81	83.09	81.53	81.28	81.69	81.55	81.69	81.55	81.55	83.55	81.55	81.41	81.69	81.55	82.25	81.83	81.83	81.55	81.83	81.83	80.11	79.83	79.97	79.97	79.97	80.11	80.25	80.25	80.25	79.55	80	81.73	81.73	83.1	81.45	80.89	81.42	82.03	81.75
Gambierdiscus excentricus	North Atlantic	Canary Islands	13CANS06	Rodrigues et al., 2017	KY448352.1	38.78	78.62	78.47	81.09	80.95	80.95	83.25	81.67	81.41	81.83	81.69	81.83	81.69	81.69	83.72	81.69	81.55	81.83	81.69	82.39	81.97	81.97	81.69	81.97	81.97	80.25	79.97	80.11	80.11	80.11	80.25	80.39	80.39	80.39	79.69	80.14	81.87	81.87	83.25	81.59	81.03	81.56	82.17	81.89
Gambierdiscus excentricus	South Atlantic	Coastal Waters, Brazil	UNR8	Nascimento et al., 2015	KP290889.1	38.99	77.12	77.07	79.55	79.92	79.42	81.62	80.24	80	80.39	80.26	80.26	80.26	80.26	82.06	80.26	80.13	80.39	80.26	80.92	80.52	80.52	80.26	80.52	80.52	79.16	78.9	79.03	79.03	79.03	79.03	79.29	79.29	79.29	78.64	79.06	80.55	80.55	82.31	78.92	80.3	80.75	81	80.31
Gambierdiscus excentricus	South Atlantic	Coastal Waters, Brazil	UNR7	Nascimento et al., 2015	KP290888.1	38.99	77.12	77.07	79.55	79.92	79.42	81.62	80.24	80	80.39	80.26	80.26	80.26	80.26	82.06	80.26	80.13	80.39	80.26	80.92	80.52	80.52	80.26	80.52	80.52	79.16	78.9	79.03	79.03	79.03	79.03	79.29	79.29	79.29	78.64	79.06	80.55	80.55	82.31	78.92	80.3	80.75	81	80.31
Gambierdiscus excentricus	North Atlantic	Canary Islands	VGO1357	Bravo et al., 2019	MK649629.1	39.05	77.17	77.07	79.04	79.59	78.51	79.67	79.53	79.44	79.79	79.67	79.56	79.56	79.56	80.88	79.67	79.56	79.79	79.67	80.26	79.91	79.79	79.67	79.91	79.91	78.46	78.92	78.32	78.32	78.32	78.32	78.55	78.55	78.44	77.86	78.11	79.67	79.67	81.99	78.55	79.8	80.21	79.28	78.47
Gambierdiscus excentricus	North Atlantic	Canary Islands	15CANS08	Rodrigues et al., 2017	KY448354.1	38.78	78.76	78.61	81.23	81.09	81.09	83.42	81.81	81.55	81.97	81.83	81.97	81.83	81.83	83.88	81.83	81.69	81.97	81.83	82.52	82.11	82.11	81.83	82.11	82.11	80.39	80.11	80.25	80.25	80.25	80.39	80.53	80.53	80.53	79.83	80.28	82.01	82.01	83.41	81.73	81.17	81.7	82.31	82.03
Gambierdiscus excentricus	North Atlantic	Canary Islands	12CANS04	Rodrigues et al., 2017	KY448351.1	38.78	78.76	78.61	81.23	81.09	81.09	83.42	81.81	81.55	81.97	81.83	81.97	81.83	81.83	83.88	81.83	81.69	81.97	81.83	82.52	82.11	82.11	81.83	82.11	82.11	80.39	80.11	80.25	80.25	80.25	80.39	80.53	80.53	80.53	79.83	80.28	82.01	82.01	83.41	81.73	81.17	81.7	82.31	82.03
Gambierdiscus excentricus	North Atlantic	Canary Islands	11CANS03	Rodrigues et al., 2017	KY448350.1	38.63	78.48	78.33	80.95	80.81	80.81	83.25	81.53	81.28	81.69	81.55	81.69	81.55	81.55	83.72	81.55	81.41	81.69	81.55	82.25	81.83	81.83	81.55	81.83	81.83	80.25	79.97	80.11	80.11	80.11	80.25	80.39	80.39	80.39	79.69	80.14	81.73	81.73	83.41	81.59	81.03	81.7	82.17	81.89
Gambierdiscus excentricus	North Atlantic	Canary Islands	463F4	Rodrigues et al., 2017	KY448369.1	38.78	78.62	78.47	81.09	80.95	80.95	83.42	81.67	81.41	81.83	81.69	81.83	81.69	81.69	83.88	81.69	81.55	81.83	81.69	82.39	81.97	81.97	81.69	81.97	81.97	80.11	79.83	79.97	79.97	79.97	80.11	80.25	80.25	80.25	79.55	80	81.59	81.59	83.25	81.73	81.17	81.7	82.31	82.03
Gambierdiscus excentricus	North Atlantic	Canary Islands	PL11C3	Bravo et al., 2019	MK649627.1	38.79	77.31	77.2	78.93	79.33	78.8	80.92	79.7	79.48	79.85	79.73	79.73	79.73	79.73	81.32	79.73	79.6	79.85	79.73	80.35	79.98	79.98	79.73	79.98	79.98	78.69	78.44	78.56	78.56	78.56	78.56	78.81	78.81	78.81	78.19	78.47	79.75	79.75	82.14	78.4	79.69	80.1	80.42	79.65
Gambierdiscus excentricus	North Atlantic	Canary Islands	VGO1359	Bravo et al., 2019	MK649630.1	38.81	77.25	77.15	78.92	79.21	78.3	80.31	79.55	79.45	79.81	79.69	79.69	79.69	79.69	81.21	79.69	79.57	79.81	79.69	80.29	79.93	79.93	79.69	79.93	79.93	78.69	78.75	78.57	78.57	78.57	78.57	78.81	78.81	78.81	78.21	78.48	79.71	79.71	81.84	78.3	79.54	79.95	79.05	79.35
Gambierdiscus excentricus	North Atlantic	Canary Islands	PL15D2	Bravo et al., 2019	MK649648.1	39.17	77.28	77.18	79.17	79.46	78.61	80.5	79.67	79.58	79.93	79.81	79.81	79.81	79.81	81.33	79.81	79.69	79.93	79.81	80.4	80.05	80.05	79.81	80.05	80.05	78.82	78.94	78.68	78.68	78.68	78.68	78.92	78.92	78.8	78.21	78.47	79.81	79.81	81.99	78.55	79.8	80.21	79.41	79.29
Gambierdiscus excentricus	North Atlantic	Canary Islands	VGO1374	Bravo et al., 2019	MK649642.1	39.07	77.33	77.24	78.87	79.34	78.35	78.42	79.41	79.32	79.66	79.55	79.44	79.44	79.44	80.78	79.36	79.38	79.61	79.5	80.07	79.73	79.61	79.5	79.73	79.73	78.6	78.8	78.34	78.34	78.34	78.34	78.57	78.57	78.46	77.55	77.8	79.63	79.63	81.99	78.42	79.67	80.08	79.61	78.17
Gambierdiscus excentricus	North Atlantic	Canary Islands	VGO1389	Bravo et al., 2019	MK649644.1	38.94	77.3	77.21	78.83	79.34	78.24	78.42	79.37	79.28	79.62	79.5	79.39	79.39	79.39	80.73	79.32	79.34	79.57	79.46	80.02	79.68	79.57	79.46	79.68	79.68	78.56	78.87	78.31	78.31	78.31	78.31	78.53	78.53	78.42	77.51	77.77	79.59	79.59	81.99	78.42	79.67	80.08	79.35	78.17
Gambierdiscus excentricus	North Atlantic	Canary Islands	PL11C2	Bravo et al., 2019	MK649645.1	39.21	76.77	76.67	78.66	79.23	78.25	79	79.16	79.06	79.42	79.3	79.18	79.18	79.18	80.59	79.3	79.18	79.42	79.3	79.88	79.53	79.42	79.3	79.53	79.53	78.19	78.51	78.05	78.05	78.05	78.05	78.29	78.29	78.17	77.58	77.84	79.29	79.29	81.99	78.31	79.59	80	79.84	78.09
Gambierdiscus excentricus	North Atlantic	Canary Islands	PL15C6	Bravo et al., 2019	MK649649.1	39.17	76.79	76.69	78.71	79.28	78.35	80.25	79.22	79.12	79.48	79.36	79.36	79.36	79.36	80.82	79.36	79.24	79.48	79.36	79.95	79.6	79.6	79.36	79.6	79.6	78.36	78.56	78.21	78.21	78.21	78.21	78.45	78.45	78.33	77.74	78	79.36	79.36	81.99	78.37	79.64	80.05	79.79	79.05
Gambierdiscus excentricus	North Atlantic	Canary Islands	VGO1386	Bravo et al., 2019	MK649646.1	39.19	77.12	77.02	78.98	79.34	78.35	79	79.47	79.38	79.72	79.61	79.49	79.49	79.49	80.93	79.61	79.49	79.72	79.61	80.18	79.84	79.72	79.61	79.84	79.84	78.52	78.85	78.38	78.38	78.38	78.38	78.61	78.61	78.5	77.92	78.18	79.61	79.61	81.99	78.42	79.67	80.08	79.21	78.17
Gambierdiscus excentricus	North Atlantic	Canary Islands	VGO1380	Bravo et al., 2019	MK649639.1	39.07	77.41	77.32	79.02	79.34	78.35	78.42	79.48	79.39	79.73	79.62	79.5	79.5	79.5	80.93	79.5	79.52	79.75	79.64	80.2	79.86	79.75	79.64	79.86	79.86	78.74	78.95	78.49	78.49	78.49	78.49	78.72	78.72	78.6	77.7	77.95	79.77	79.77	81.99	78.42	79.67	80.08	79.42	78.17
Gambierdiscus excentricus	North Atlantic	Canary Islands	VGO1387	Bravo et al., 2019	MK649636.1	39.19	77.04	76.94	78.9	79.34	78.35	79	79.4	79.31	79.65	79.54	79.42	79.42	79.42	80.85	79.54	79.42	79.65	79.54	80.12	79.77	79.65	79.54	79.77	79.77	78.45	78.77	78.31	78.31	78.31	78.31	78.54	78.54	78.42	77.84	78.1	79.53	79.53	81.99	78.42	79.67	80.08	79.37	78.17
Gambierdiscus excentricus	North Atlantic	Canary Islands	PL11C6	Bravo et al., 2019	MK649632.1	38.9	77.38	77.34	79.44	79.74	79.06	81.55	80.23	80	80.38	80.25	80.25	80.25	80.25	81.96	80.25	80.13	80.38	80.25	80.88	80.5	80.5	80.25	80.5	80.5	79.19	78.94	79.07	79.07	79.07	79.07	79.32	79.32	79.32	78.69	78.97	80.28	80.28	82.32	78.9	80.24	80.67	80.96	80.3
Gambierdiscus excentricus	North Atlantic	Canary Islands	PL9B4	Bravo et al., 2019	MK649631.1	39.08	77.85	77.81	79.89	79.76	79.76	82.06	80.59	80.35	80.74	80.61	80.74	80.61	80.61	82.5	80.61	80.48	80.74	80.61	81.27	80.88	80.88	80.61	80.88	80.88	79.63	79.23	79.36	79.36	79.36	79.36	79.63	79.63	79.63	78.96	79.39	80.64	80.64	82.16	80.64	80.11	80.51	81.2	80.93
Gambierdiscus excentricus	North Atlantic	Canary Islands	PL9C6	Bravo et al., 2019	MK649628.1	38.98	76.77	76.67	78.73	79.3	78.36	80.65	79.37	79.27	79.64	79.52	79.52	79.52	79.52	81.04	79.52	79.39	79.64	79.52	80.12	79.76	79.76	79.52	79.76	79.76	78.37	78.56	78.25	78.25	78.25	78.25	78.49	78.49	78.49	77.89	78.16	79.39	79.39	81.99	78.36	79.66	80.08	80.19	79.32
Gambierdiscus excentricus	North Atlantic	Canary Islands	Isolate 3682	Rodrigues et al., 2017	KY448361.1	38.93	79.04	78.9	81.23	81.09	81.09	83.58	81.81	81.55	81.97	81.83	81.97	81.83	81.83	84.05	81.83	81.69	81.97	81.83	82.52	82.11	82.11	81.83	82.11	82.11	80.39	80.11	80.25	80.25	80.25	80.39	80.53	80.53	80.53	79.83	80.28	82.29	82.29	83.73	82.01	81.45	81.99	82.59	82.31
Gambierdiscus excentricus	North Atlantic	Canary Islands	Isolate 3783	Rodrigues et al., 2017	KY448362.1	38.93	78.62	78.47	81.09	80.95	80.95	83.25	81.67	81.41	81.83	81.69	81.83	81.69	81.69	83.72	81.69	81.55	81.83	81.69	82.39	81.97	81.97	81.69	81.97	81.97	80.25	79.97	80.11	80.11	80.11	80.25	80.39	80.39	80.39	79.69	80.14	81.87	81.87	83.41	81.59	81.03	81.56	82.17	81.89
Gambierdiscus excentricus	North Atlantic	Canary Islands	PL9B5	Bravo et al., 2019	MK649623.1	39.24	77.56	77.46	79.3	79.82	78.8	78.82	79.79	79.7	80.05	79.93	79.82	79.82	79.82	81.17	79.82	79.82	80.05	79.93	80.51	80.16	80.05	79.93	80.16	80.16	78.75	78.95	78.59	78.59	78.59	78.59	78.82	78.82	78.7	77.89	78.15	80.05	80.05	82.28	78.77	80.05	80.47	80.23	78.52
Gambierdiscus excentricus	North Atlantic	La Fajana, La Palma	IRTA-SMM-17-347	Tudo et al., 2020	MT396399.1	38.88	76.79	76.69	78.49	79.64	78.13	80.2	79.13	79.04	79.4	79.28	79.28	79.28	79.28	80.61	79.28	79.16	79.4	79.28	79.88	79.52	79.52	79.28	79.52	79.52	78.14	78.77	78.02	78.02	78.02	78.02	78.26	78.26	78.26	77.66	77.93	79.3	79.3	82.28	78.58	79.87	80.29	79.95	79.08
Gambierdiscus excentricus	North Atlantic	Canary Islands	VGO 1035	Fraga et al., 2011	JF303073.1	39.07	77.01	76.96	79.45	79.92	79.31	81.65	80.26	80.03	80.42	80.29	80.29	80.29	80.29	82.08	80.29	80.16	80.42	80.29	80.94	80.55	80.55	80.29	80.55	80.55	79.19	78.93	79.06	79.06	79.06	79.06	79.32	79.32	79.32	78.66	79.08	80.31	80.31	82.31	78.92	80.3	80.75	81.02	80.34
Gambierdiscus excentricus	North Atlantic	Puerto de Santiago, Tenerife	IRTA-SMM-17-404	Tudo et al., 2020	MT396395.1	39.06	76.99	76.9	78.9	79.56	78.55	78.69	79.1	79.01	79.36	79.24	79.13	79.13	79.13	80.72	79.4	79.42	79.65	79.54	80.12	79.77	79.65	79.54	79.77	79.77	78.5	78.7	77.91	77.91	77.91	77.91	78.14	78.14	78.02	77.1	77.36	79.67	79.67	82.14	78.51	79.8	80.21	80	78.28
Gambierdiscus excentricus	North Atlantic	Canary Islands	87IG0014FF4	Rodrigues et al., 2017	KY448395.1	38.93	78.76	78.61	81.23	81.09	81.09	83.42	81.81	81.55	81.97	81.83	81.97	81.83	81.83	83.88	81.83	81.69	81.97	81.83	82.52	82.11	82.11	81.83	82.11	82.11	80.39	80.11	80.25	80.25	80.25	80.39	80.53	80.53	80.53	79.83	80.28	82.01	82.01	83.41	81.73	81.17	81.7	82.31	82.03
Gambierdiscus excentricus	North Atlantic	Canary Islands	VGO1287	Rodrigues et al., 2017	KY448390.1	38.93	78.76	78.61	81.23	81.09	81.09	83.42	81.81	81.55	81.97	81.83	81.97	81.83	81.83	83.88	81.83	81.69	81.97	81.83	82.52	82.11	82.11	81.83	82.11	82.11	80.39	80.11	80.25	80.25	80.25	80.39	80.53	80.53	80.53	79.83	80.28	82.01	82.01	83.41	81.73	81.17	81.7	82.31	82.03
Gambierdiscus excentricus	North Atlantic	Canary Islands	VGO1286	Rodrigues et al., 2017	KY448387.1	38.93	78.76	78.61	81.23	81.09	81.09	83.42	81.81	81.55	81.97	81.83	81.97	81.83	81.83	83.88	81.83	81.69	81.97	81.83	82.52	82.11	82.11	81.83	82.11	82.11	80.39	80.11	80.25	80.25	80.25	80.39	80.53	80.53	80.53	79.83	80.28	82.01	82.01	83.41	81.73	81.17	81.7	82.31	82.03
Gambierdiscus excentricus	North Atlantic	Canary Islands	14CANS07	Rodrigues et al., 2017	KY448353.1	38.93	78.76	78.61	81.23	81.09	81.09	83.42	81.81	81.55	81.97	81.83	81.97	81.83	81.83	83.88	81.83	81.69	81.97	81.83	82.52	82.11	82.11	81.83	82.11	82.11	80.39	80.11	80.25	80.25	80.25	80.39	80.53	80.53	80.53	79.83	80.28	82.01	82.01	83.41	81.73	81.17	81.7	82.31	82.03
Gambierdiscus excentricus	North Atlantic	Canary Islands	10CANS01	Rodrigues et al., 2017	KY448349.1	38.93	78.76	78.61	81.23	81.09	81.09	83.42	81.81	81.55	81.97	81.83	81.97	81.83	81.83	83.88	81.83	81.69	81.97	81.83	82.52	82.11	82.11	81.83	82.11	82.11	80.39	80.11	80.25	80.25	80.25	80.39	80.53	80.53	80.53	79.83	80.28	82.01	82.01	83.41	81.73	81.17	81.7	82.31	82.03
Gambierdiscus excentricus	North Atlantic	Canary Islands	VGO1198	Rodrigues et al., 2017	KY448348.1	38.93	78.76	78.61	81.23	81.09	81.09	83.42	81.81	81.55	81.97	81.83	81.97	81.83	81.83	83.88	81.83	81.69	81.97	81.83	82.52	82.11	82.11	81.83	82.11	82.11	80.39	80.11	80.25	80.25	80.25	80.39	80.53	80.53	80.53	79.83	80.28	82.01	82.01	83.41	81.73	81.17	81.7	82.31	82.03
[truncated: 301 more columns]
